# Supplementary material for: Functional Genomics Differentiate Inherent and Environmentally Influenced Traits in Dinoflagellate and Diatom Communities
Source: Microorganisms. 2020 Apr 15;8(4):567. doi: 10.3390/microorganisms8040567 (PMC7232425; doi:10.3390/microorganisms8040567)
Supplement: Supplementary file 1 [file microorganisms-08-00567-s001.zip]

Archive with 7 entries (7 files):
- dataASV_4x5.txt
- dataTAXTab.txt
- PFAM_KO.txt
- ReadCountsTab_Export_shortnames.txt
- SIGN_MMETSP_TAX_final.txt
- Supplement Figures_2020.04.pdf
- Supplement Tables_2020.04.pdf
