# Supplementary material for: Functional Genomics Differentiate Inherent and Environmentally Influenced Traits in Dinoflagellate and Diatom Communities
Source: Microorganisms. 2020 Apr 15;8(4):567. doi: 10.3390/microorganisms8040567 (PMC7232425; doi:10.3390/microorganisms8040567)
Supplement: Supplementary file 1 [file microorganisms-08-00567-s001.zip › dataASV_4x5.txt]

ASV_ID	S_027	S_028	S_029	S_030	S_031	I_527	I_528	I_530	I_539	I_540	G_510	G_511	G_512	G_516	G_517	N_001	N_002	N_003	N_004	N_005
99	5	137	227	120	28	1	0	0	1	0	0	0	0	0	0	2	1	5	2	1
173	0	5	3	0	0	1	0	2	2	1	0	0	0	0	0	0	0	4	166	17
49	12	21	43	74	57	0	0	0	4	0	0	0	0	0	0	25	27	99	479	724
80	7	9	4	6	6	0	0	2	1	0	0	0	0	49	6	22	10	14	235	328
92	11	14	14	19	19	0	0	0	0	0	0	1	1	0	0	31	33	43	264	162
102	1	0	1	0	4	0	20	0	1	0	0	0	0	5	1	2	11	71	50	7
121	1	2	35	3	2	0	1	0	0	0	0	0	0	55	2	2	4	2	5	249
205	8	3	8	12	16	0	0	0	0	0	0	0	0	0	0	12	17	18	26	32
245	0	0	3	0	0	0	18	16	0	0	0	0	0	3	0	2	1	4	2	7
248	0	0	0	0	0	0	0	0	48	20	0	0	0	0	0	0	0	0	13	4
268	2	2	0	3	2	0	0	2	1	3	0	0	0	0	0	4	1	4	8	6
293	1	0	0	1	0	0	0	0	1	0	0	0	0	0	0	3	3	1	27	27
374	1	2	0	0	0	0	0	0	0	0	0	0	0	0	0	2	1	2	21	2
434	0	0	1	0	0	0	0	0	0	0	0	0	0	0	0	2	1	9	1	3
441	11	1	1	2	1	0	0	0	0	0	0	0	0	0	0	0	0	0	0	3
470	0	0	0	0	1	0	1	0	5	0	0	0	0	0	0	0	0	0	0	2
475	0	0	0	0	0	0	0	0	0	0	0	0	0	0	0	1	12	0	0	1
479	0	0	0	0	0	0	3	0	0	0	0	0	0	1	0	0	1	0	5	0
480	0	0	0	0	0	0	0	0	0	0	0	0	0	0	0	0	0	14	0	0
559	0	0	0	0	0	0	0	0	0	0	0	0	0	0	0	0	0	0	3	4
571	0	1	3	0	0	0	0	0	0	0	0	0	0	0	0	0	0	0	2	0
618	1	0	0	2	0	0	0	0	0	0	0	0	0	0	0	0	0	0	0	0
459	0	0	0	1	0	0	2	0	0	0	0	0	0	0	0	0	1	0	1	0
133	0	0	0	0	0	0	0	3	61	92	0	0	0	0	0	0	0	0	0	0
171	0	1	0	0	0	0	0	1	42	10	0	0	0	0	0	0	0	0	0	0
222	4	21	62	30	1	0	0	1	1	0	0	0	0	0	0	1	0	2	0	1
271	1	23	38	12	2	0	0	0	0	0	0	0	0	0	0	0	0	1	0	0
303	1	0	0	0	0	0	1	4	22	11	0	0	0	0	0	0	0	0	0	0
311	0	0	0	0	0	0	0	3	8	6	0	0	0	0	0	0	0	0	0	0
314	23	7	5	3	0	0	0	0	6	0	0	0	0	0	0	0	0	0	0	1
342	0	0	0	0	0	0	0	0	2	0	0	0	0	0	0	0	0	0	0	0
354	0	0	0	0	0	16	10	2	0	0	0	0	0	0	0	0	0	0	1	0
357	0	4	1	2	0	26	0	0	0	0	0	0	0	0	0	0	1	0	0	0
389	2	2	2	0	2	0	0	0	0	0	0	0	0	0	0	0	6	5	3	5
446	0	0	0	0	0	0	0	0	2	2	0	0	0	0	0	0	0	0	0	0
464	0	0	0	0	0	1	0	0	13	0	0	0	0	0	0	0	0	0	0	0
466	0	0	0	0	0	0	0	0	8	1	0	0	0	0	0	0	0	0	0	0
477	0	0	0	0	0	0	0	0	0	0	0	0	0	0	0	0	1	0	0	0
496	0	0	0	0	0	0	0	0	8	1	0	0	0	0	0	0	0	0	0	0
566	0	0	0	0	0	0	0	0	0	0	0	0	0	0	0	0	0	0	0	0
583	0	0	0	0	0	0	0	0	2	2	0	0	0	0	0	0	0	0	0	0
594	0	0	0	0	0	0	0	0	2	0	0	0	0	0	0	0	0	0	0	0
595	0	0	0	0	0	1	0	0	0	0	0	0	0	0	0	0	0	0	0	0
611	0	0	0	0	0	0	0	0	4	0	0	0	0	0	0	0	0	0	0	0
632	0	0	0	0	0	0	0	0	0	0	0	0	0	0	0	0	0	0	0	0
44	0	0	0	0	0	0	1	0	6	0	0	1	3	329	769	0	0	0	0	0
422	0	0	0	0	0	3	1	0	0	0	0	0	0	9	6	0	0	0	0	0
269	0	0	0	0	0	2	11	0	4	1	0	0	0	0	1	1	0	1	0	1
416	1	1	17	0	4	0	0	0	0	0	0	0	0	0	0	0	0	0	0	0
549	0	0	0	0	0	0	0	0	0	0	0	0	0	0	0	0	0	0	0	0
617	0	0	2	0	0	0	0	0	0	0	0	0	0	0	0	0	0	0	0	1
310	0	0	0	0	0	0	0	0	0	0	0	0	0	0	1	0	0	0	0	0
491	0	0	0	0	0	0	5	0	1	0	0	0	0	0	0	0	0	0	1	0
507	0	0	0	0	0	0	0	0	7	3	0	0	0	0	0	0	0	0	0	0
6	54	10	5	7	1	14858	242	476	37	3	0	0	0	2	1	0	1	7	4	2
650	0	0	0	0	0	2	0	0	0	0	0	0	0	0	0	0	0	0	0	0
104	21	13	3	7	3	73	15	38	47	18	0	0	0	1	0	8	8	4	143	49
481	0	0	0	0	0	0	2	1	0	0	0	0	0	0	0	0	0	0	3	1
588	0	0	0	0	0	0	0	0	0	0	0	0	0	0	0	0	0	0	1	4
211	6	0	2	1	7	0	0	0	0	0	0	0	0	0	0	0	121	2	5	2
413	3	0	0	0	0	7	3	1	0	0	0	0	0	0	0	0	0	0	0	0
527	1	5	0	0	0	0	0	2	0	0	0	0	0	0	0	0	0	0	0	1
136	0	0	0	0	2	7	0	0	0	0	0	0	0	5	3	2	0	9	155	133
135	0	1	2	0	0	7	1	0	0	0	0	0	0	7	2	0	0	12	144	146
456	0	0	0	0	0	0	0	0	0	0	0	0	0	0	0	0	0	0	8	9
233	0	0	1	0	0	3	0	0	0	0	0	0	0	92	8	0	0	1	2	3
290	0	0	0	0	0	15	2	0	0	0	0	0	0	40	7	0	0	0	0	0
455	0	0	0	0	0	0	0	0	0	0	0	0	0	0	0	0	0	0	6	11
148	70	100	84	16	5	0	0	0	0	0	0	0	0	0	0	2	0	1	1	1
1	287	27	34	18	7	365	1041	4232	9807	9099	0	0	0	0	0	6	7	36	116	34
22	27	2	3	2	1	40	46	367	803	702	0	0	0	0	0	0	1	0	7	1
77	0	0	0	0	0	210	74	35	7	364	0	0	0	0	0	0	0	2	6	1
86	6	0	0	0	1	4	6	57	147	108	0	0	0	0	0	1	0	2	0	1
128	62	77	120	16	7	0	2	12	4	19	0	0	0	0	0	0	0	5	9	3
202	1	0	0	0	0	1	0	20	5	10	0	0	0	0	0	0	0	0	1	0
223	8	3	2	0	0	4	15	8	14	12	0	0	0	0	0	0	0	0	5	3
655	0	0	0	0	0	0	0	0	2	0	0	0	0	0	0	0	0	0	0	0
275	0	13	31	13	5	0	0	1	1	4	0	0	0	0	0	0	0	0	1	1
26	0	0	0	0	0	2920	100	138	0	0	0	0	0	0	0	0	0	0	0	0
18	92	1603	1514	1109	516	0	0	0	0	0	0	0	0	0	0	19	5	15	25	7
38	56	682	703	510	126	0	0	0	0	0	0	0	0	0	0	1	1	1	15	0
144	3	101	84	87	25	0	0	0	0	0	0	0	0	0	0	0	0	0	0	0
146	4	86	101	76	25	0	0	0	0	0	0	0	0	0	0	2	1	1	1	1
162	9	78	66	57	17	0	0	0	0	0	0	0	0	0	0	1	3	1	3	1
168	4	71	69	32	26	0	0	0	0	0	0	0	0	0	0	3	0	3	2	0
177	3	54	66	46	16	0	0	0	0	0	0	0	0	0	0	1	1	0	0	1
182	0	71	62	39	6	0	0	0	0	0	0	0	0	0	0	2	0	2	1	0
340	1	9	12	15	3	0	0	0	0	0	0	0	0	0	0	0	0	0	1	0
563	0	6	1	0	0	0	0	0	0	0	0	0	0	0	0	0	0	0	0	0
564	0	0	1	6	0	0	0	0	0	0	0	0	0	0	0	0	0	0	0	0
381	28	1	0	0	0	0	0	0	0	0	0	0	0	0	0	0	0	0	0	1
98	17	41	8	8	5	0	0	0	0	0	0	0	0	0	0	8	3	6	13	428
304	3	2	0	1	0	1	0	0	1	0	0	0	0	0	0	3	3	3	5	0
166	7	14	8	4	3	1	0	0	1	0	0	0	0	1	0	3	3	27	17	22
91	0	2	2	0	0	0	0	1	0	0	0	0	0	2	2	1	0	47	8	507
276	4	1	0	2	0	0	0	0	0	0	0	0	0	0	0	1	1	6	8	51
73	117	58	7	6	3	7	2	0	4	0	0	0	0	20	9	0	2	1	1	2
196	150	7	0	1	1	0	0	0	0	0	0	0	0	0	0	1	0	0	1	0
404	0	0	0	0	0	2	7	0	1	0	0	0	0	0	0	0	1	0	0	0
89	20	14	20	11	7	0	0	0	0	0	0	0	0	0	0	8	7	323	203	25
615	0	0	0	0	0	0	0	0	0	0	0	0	0	0	0	0	0	3	0	0
366	0	0	0	0	3	0	0	0	0	0	0	0	1	4	5	0	0	0	0	0
69	1	1	2	0	0	36	5	188	249	14	0	0	0	0	0	0	0	0	1	1
180	1	0	3	1	0	0	2	4	0	0	0	0	0	3	1	0	0	1	1	2
286	0	1	1	0	0	2	3	3	2	1	0	0	0	4	3	0	2	0	0	1
114	317	55	8	4	5	1	1	0	0	0	0	0	0	3	0	2	3	3	2	2
179	108	20	2	1	0	2	3	0	1	0	0	1	0	13	2	0	1	0	1	3
359	0	0	0	0	0	0	5	0	0	0	0	0	0	0	0	0	1	0	0	0
371	0	0	0	0	0	15	1	2	1	0	0	0	0	2	0	0	0	0	0	0
534	0	0	0	0	0	0	1	1	0	0	0	0	0	1	0	0	0	0	0	0
591	4	0	0	1	0	0	0	0	0	0	0	0	0	0	0	0	0	0	0	0
592	5	0	0	0	0	0	0	0	0	0	0	0	0	0	0	0	0	0	0	0
602	0	0	0	0	0	0	0	0	0	0	0	0	0	0	0	0	0	4	0	0
266	0	0	0	0	0	2	6	0	0	1	0	1	0	9	14	0	0	0	0	0
308	0	0	0	1	0	36	1	0	2	0	0	0	0	2	6	1	0	2	3	0
27	8	14	7	3	1	2	7	2	19	0	0	3	1	25	8	1	3	14	2	13
84	0	0	0	0	0	0	0	0	4	0	0	0	0	4	0	0	1	2	0	1
142	0	0	2	0	0	3	27	1	4	0	0	6	1	78	79	0	0	1	1	0
169	2	2	0	1	0	73	9	2	50	24	0	0	0	0	3	4	2	1	11	0
283	58	4	1	1	0	0	0	0	0	0	0	0	0	0	0	2	0	1	1	0
644	0	2	0	0	0	0	0	0	0	0	0	0	0	0	0	0	0	0	0	0
469	1	0	0	0	0	0	0	0	0	0	0	0	0	0	0	0	0	2	0	3
540	6	0	0	0	0	0	0	0	0	0	0	0	0	0	0	0	1	0	1	0
645	0	0	0	0	0	0	0	0	0	0	0	0	0	0	0	0	0	0	0	0
298	0	0	0	0	0	2	18	1	17	1	0	0	0	2	0	0	0	0	1	0
440	0	0	0	0	0	0	0	0	2	3	0	0	0	0	0	1	1	2	1	2
255	0	2	0	0	0	0	0	0	1	0	0	0	0	1	0	0	0	0	0	0
364	4	5	0	0	0	0	0	0	0	0	0	0	0	0	0	1	0	1	2	5
483	0	0	2	0	0	0	0	0	11	0	0	0	0	0	0	0	0	0	0	0
502	0	0	0	0	0	0	1	0	0	0	0	0	0	2	6	0	0	0	0	0
514	0	0	1	0	1	0	0	0	0	0	0	0	0	0	0	0	0	1	7	0
552	0	0	0	0	0	4	2	0	0	0	0	0	0	0	0	0	0	0	0	0
597	0	0	0	0	0	0	0	0	2	0	0	0	0	0	0	0	0	0	0	0
640	0	0	0	0	0	0	0	0	0	0	0	0	0	0	0	0	0	0	2	0
210	111	23	1	0	0	0	0	0	5	0	0	1	0	0	0	3	0	0	1	1
622	0	0	0	0	0	0	0	0	0	0	0	2	0	0	0	0	0	0	0	0
451	0	0	0	0	0	0	0	0	10	0	0	0	0	0	0	0	0	0	0	0
433	8	1	0	1	0	0	0	0	0	0	0	0	0	0	0	1	1	1	0	0
428	2	1	0	0	0	0	0	0	1	0	2	3	0	0	1	0	0	0	0	0
241	0	0	0	0	0	1	3	6	32	4	0	0	0	1	0	0	0	2	3	0
34	0	0	0	0	0	48	11	199	34	15	0	0	0	0	2	0	3	3	0	67
316	1	0	0	0	0	0	2	0	0	1	0	0	0	0	0	0	0	0	0	7
530	0	0	1	0	0	0	0	0	0	0	0	0	0	0	0	0	0	0	0	0
137	158	148	7	4	0	0	0	0	0	0	0	0	0	0	0	2	0	1	0	1
562	3	4	0	0	0	0	0	0	0	0	0	0	0	0	0	0	0	0	0	0
322	0	0	0	0	0	0	0	0	0	0	0	38	0	0	0	0	0	0	0	0
279	0	0	0	0	0	0	0	0	0	0	0	2	0	23	39	0	1	0	0	0
204	1	0	1	1	0	1	5	0	4	0	0	0	0	35	84	0	0	0	0	0
50	7	9	5	5	3	2	4	1	985	0	2	1	0	143	124	3	3	30	25	17
581	0	0	0	0	0	0	0	1	0	0	0	0	0	0	0	0	0	0	0	0
641	0	0	0	0	0	0	0	0	0	0	0	0	0	0	0	0	0	0	2	0
36	1	4	0	2	0	6	2	685	2	0	0	0	0	0	0	0	1	4	4	10
112	0	0	0	0	0	3	8	153	0	0	0	0	0	2	1	0	0	0	0	0
653	0	0	0	0	0	0	0	0	0	0	0	0	0	0	0	0	0	0	0	0
35	2	2	3	12	4	31	43	191	1007	10	0	0	0	156	456	1	4	0	2	3
174	2	7	1	6	7	0	1	47	10	2	0	0	0	1	1	1	2	2	6	0
232	3	4	2	3	0	0	0	0	1	0	0	0	0	1	0	2	17	32	21	10
9	18	16	13	17	1	50	83	13	144	1	0	19	51	1886	1370	6	16	84	130	46
17	748	598	1879	1840	289	0	0	0	0	0	0	0	0	0	0	8	6	12	17	10
53	0	8	5	1	2	0	3	6	5	0	1	0	7	711	95	0	39	10	11	6
66	2	0	0	0	0	3	2	1	6	0	0	1	2	140	115	0	1	3	2	3
93	2	0	1	0	1	10	7	10	57	0	1	0	0	52	30	0	7	16	15	4
119	5	1	4	4	2	0	1	3	0	0	0	5	0	111	40	2	99	12	22	14
131	0	0	1	1	0	0	0	0	4	0	0	0	2	43	20	1	0	1	5	0
147	21	9	3	0	0	2	0	49	0	0	0	0	0	1	1	0	0	0	0	0
150	0	1	0	0	1	2	1	0	6	0	0	0	0	41	15	0	0	0	1	0
181	2	34	101	3	0	6	31	6	0	0	0	0	0	0	0	0	0	0	0	0
190	17	14	5	11	8	0	0	22	0	0	0	0	0	0	0	9	10	11	10	8
192	3	1	0	1	0	0	0	0	4	0	0	0	3	53	18	0	0	1	3	1
217	18	18	39	48	5	0	0	0	0	0	0	0	0	0	0	0	0	0	0	2
226	22	12	18	10	5	0	0	1	0	0	0	0	0	0	0	1	0	1	4	12
249	0	0	1	0	0	0	1	0	83	0	0	0	0	4	3	0	0	2	0	0
281	10	8	14	18	3	0	0	0	0	0	0	0	0	0	0	2	1	0	0	2
398	1	1	14	7	3	0	0	0	0	0	0	0	0	0	0	0	0	1	0	0
454	1	6	0	0	0	0	0	0	0	0	0	0	0	3	0	0	0	1	1	0
492	1	0	0	1	0	0	0	0	3	0	0	0	0	0	0	0	0	0	1	0
498	0	0	5	2	4	0	0	0	0	0	0	0	0	0	0	0	1	0	0	0
621	0	0	0	3	0	0	0	0	0	0	0	0	0	0	0	0	0	0	0	0
646	0	0	0	0	0	0	0	0	0	0	0	0	0	0	0	0	0	0	0	0
68	1	2	0	2	1	0	3	475	27	2	0	0	0	0	0	2	0	0	7	3
259	0	8	34	39	5	0	0	0	0	0	0	0	0	0	0	0	0	1	0	0
335	2	0	5	3	0	2	0	1	11	0	0	0	0	1	1	0	0	0	2	0
187	2	2	0	0	1	0	0	0	0	0	0	0	0	85	76	3	0	1	2	0
197	9	14	13	3	4	4	0	1	18	1	0	4	4	11	29	4	3	3	3	8
280	13	5	4	6	5	0	0	0	0	0	0	0	0	1	0	13	3	6	10	6
511	0	0	0	0	0	0	0	0	0	0	0	0	0	2	7	0	0	0	0	0
642	2	0	0	0	0	0	0	0	0	0	0	0	0	0	0	0	0	0	0	0
586	0	0	3	0	0	0	0	0	0	0	0	0	0	0	0	0	2	0	0	0
544	0	0	0	0	0	0	1	0	0	0	0	0	0	0	0	0	0	7	0	0
625	0	0	0	0	0	3	0	0	0	0	0	0	0	0	0	0	0	0	0	0
70	0	5	1	1	1	189	204	100	9	1	0	0	0	0	0	0	2	2	1	7
351	2	14	7	9	4	0	0	0	0	0	0	0	0	0	0	0	0	0	1	0
24	27	24	16	9	4	76	120	536	90	19	0	0	0	2	0	4	10	31	11	11
47	0	0	0	0	0	528	226	195	7	1	0	0	7	65	14	0	0	1	0	0
160	1	1	0	1	0	1	13	7	0	0	0	0	0	0	0	0	0	4	1	5
198	8	5	3	2	0	3	1	0	0	0	0	0	0	0	1	0	8	56	7	60
614	0	0	0	0	0	0	0	0	0	0	0	0	0	0	0	0	0	3	0	0
294	0	0	0	0	0	0	0	0	0	0	0	3	1	22	33	0	0	0	0	0
376	5	8	3	2	1	0	0	0	0	0	0	0	0	0	0	2	1	1	1	4
608	0	0	0	0	0	0	0	0	0	0	0	0	0	0	0	0	0	0	0	4
95	0	1	0	0	0	60	34	20	3	0	0	0	1	45	101	0	2	5	1	2
101	0	0	0	0	0	1	0	2	0	0	2	0	0	200	305	0	0	0	0	0
117	4	3	1	1	1	0	5	3	0	0	0	2	2	266	32	0	0	3	3	3
203	86	64	2	0	1	0	0	0	0	0	0	0	0	0	0	0	0	0	0	1
220	1	0	4	1	0	27	10	8	4	0	0	7	1	14	10	0	0	2	0	1
352	0	0	0	0	0	0	0	0	0	0	0	0	0	30	6	0	0	0	0	0
385	4	0	0	0	0	3	0	0	0	0	1	0	0	4	13	0	0	0	0	0
67	13	4	1	3	0	10	8	3	3	8	0	0	1	581	253	2	1	6	1	9
82	1	1	1	2	0	4	0	27	52	66	0	0	1	14	4	0	2	1	4	11
118	2	0	1	0	0	0	0	0	4	0	0	0	4	41	8	0	2	1	5	3
120	84	58	161	18	15	5	0	1	0	0	0	0	0	7	15	3	3	8	7	1
138	37	6	1	1	1	6	0	0	0	0	0	0	1	104	151	0	0	0	0	2
362	1	0	0	0	1	0	0	0	0	0	0	4	0	19	7	0	0	0	0	0
375	1	3	0	1	0	5	4	1	0	0	0	1	0	2	5	0	0	0	0	0
643	0	2	0	0	0	0	0	0	0	0	0	0	0	0	0	0	0	0	0	0
76	0	0	1	0	0	2	3	1	5	0	0	1	0	0	0	1	1	0	0	1
83	10	6	4	8	8	4	6	7	6	0	0	7	7	185	86	6	12	20	56	47
149	3	4	4	0	1	1	8	126	1	1	0	0	0	0	0	1	3	5	28	15
161	8	12	11	2	3	0	0	1	13	2	0	0	0	0	0	4	2	16	119	36
353	3	12	13	7	0	0	0	0	0	0	0	0	0	0	0	1	0	0	0	0
399	4	4	1	6	2	0	1	0	0	0	0	0	0	0	0	0	0	0	0	0
517	2	0	0	0	0	0	0	0	0	0	0	0	0	0	0	0	0	0	8	0
127	98	89	66	45	42	0	0	0	0	0	0	0	0	0	0	1	1	3	3	4
219	2	0	0	1	1	4	3	1	82	1	0	0	0	1	0	0	0	0	1	1
79	4	4	3	6	3	44	52	5	18	2	0	26	85	29	1	0	0	4	3	3
145	0	0	0	0	0	1	0	1	235	6	0	0	0	2	0	0	0	0	0	1
262	1	2	2	0	3	0	0	0	12	2	0	1	0	0	0	0	0	0	0	0
318	5	1	1	0	0	1	0	0	21	2	0	0	0	0	0	0	0	0	0	0
607	0	0	0	0	0	0	2	0	0	0	0	0	0	0	0	0	0	0	1	0
647	0	0	0	0	0	0	0	0	0	0	0	0	0	0	2	0	0	0	0	0
103	0	0	0	0	0	5	4	1	358	38	1	0	0	7	6	0	1	0	0	0
155	0	1	0	0	0	83	32	17	34	4	0	0	0	1	0	0	1	0	1	2
157	0	0	0	0	1	5	1	2	109	4	0	0	2	18	0	1	0	0	0	0
163	23	11	4	1	2	0	0	0	126	18	0	0	0	0	0	9	1	2	7	2
218	2	0	0	0	0	0	0	0	111	7	0	0	0	0	0	0	0	0	2	0
329	1	0	0	1	0	0	1	0	24	2	0	0	0	0	0	0	0	0	4	1
331	0	0	0	1	0	0	3	0	22	2	0	0	0	0	0	0	0	0	0	0
550	0	0	0	0	0	0	0	0	3	1	0	0	0	0	0	0	0	0	0	0
590	0	2	0	0	1	0	0	0	0	0	0	0	0	0	0	0	0	0	0	2
72	4	2	1	1	1	1	4	10	599	39	0	0	0	0	0	2	6	9	7	14
274	0	0	0	0	0	0	19	0	1	0	0	0	0	4	1	0	0	0	1	0
485	0	0	0	0	0	1	3	1	1	0	0	0	0	0	0	0	0	0	0	0
503	0	0	0	0	0	0	0	0	1	0	0	0	0	0	0	0	0	0	0	0
554	0	0	0	0	0	0	0	0	5	0	0	0	0	0	0	0	0	0	0	0
587	4	0	0	0	0	0	0	0	0	0	0	0	0	0	0	0	0	1	0	0
598	0	0	0	0	0	0	0	0	2	0	0	0	0	0	0	0	0	0	0	0
603	0	0	0	0	0	0	0	0	0	0	0	0	0	0	0	0	0	0	4	0
634	0	0	0	0	0	0	0	0	2	0	0	0	0	0	0	0	0	0	0	0
652	0	0	0	0	0	0	0	0	0	0	0	0	0	0	0	0	0	0	0	0
10	1	0	3	0	0	14	8	201	3408	3936	0	0	0	0	0	12	43	4	36	34
19	0	0	0	0	0	4	2	75	1217	1365	0	0	0	0	0	0	3	0	0	0
288	0	1	2	0	0	0	0	1	11	22	0	0	0	0	0	0	2	0	0	2
291	0	0	1	0	1	0	0	0	1	2	0	0	0	1	0	21	29	3	1	2
423	0	0	0	0	0	0	5	0	0	0	0	0	0	0	0	0	0	0	0	0
629	0	0	0	0	0	0	0	0	0	0	0	0	0	0	0	0	0	0	0	0
430	0	0	0	0	0	5	0	0	4	3	0	0	0	0	0	0	0	0	0	0
312	1	2	1	2	1	0	0	0	23	0	0	0	0	0	0	3	0	0	17	2
505	0	0	0	0	0	1	0	0	5	6	0	0	0	0	0	0	0	0	0	0
439	0	0	0	0	0	1	0	0	0	0	0	0	0	0	0	1	11	5	1	0
528	7	2	0	0	0	0	0	0	0	0	0	0	0	0	0	0	0	0	0	0
96	9	12	4	5	11	8	46	0	9	3	0	0	0	0	0	9	5	11	8	11
324	11	0	2	0	0	3	21	1	0	0	0	0	0	0	0	2	0	1	0	0
355	0	0	0	0	0	0	0	0	29	4	0	0	0	0	0	1	0	0	0	0
365	0	0	1	0	0	0	7	0	0	0	0	0	0	0	0	18	0	2	0	2
397	2	0	1	6	3	0	0	0	0	0	0	0	0	0	0	4	1	5	4	1
417	0	0	0	0	0	0	0	0	22	0	0	0	0	0	0	0	0	0	0	0
536	0	0	0	0	0	6	1	0	2	0	0	0	0	0	0	0	0	0	0	0
584	0	0	0	0	0	0	0	0	3	1	0	0	0	0	0	0	0	0	0	0
224	3	3	4	4	7	0	0	0	0	0	0	0	0	0	0	7	8	30	33	23
278	7	2	2	1	4	0	0	0	0	0	0	0	0	0	0	4	2	9	25	17
384	0	0	1	0	1	0	0	0	0	0	0	0	0	0	0	0	1	1	5	20
570	0	1	0	0	0	0	0	0	0	0	0	0	0	0	0	0	0	0	3	2
599	0	0	0	0	0	0	0	0	5	0	0	0	0	0	0	0	0	0	0	0
606	0	0	0	0	0	0	0	0	0	0	0	0	0	0	0	0	0	0	3	1
13	0	0	0	0	1	5433	23	6	1643	135	39	0	0	286	216	1	0	0	1	2
15	135	612	1597	2399	1514	0	0	0	0	0	0	0	0	0	0	26	8	21	59	19
30	10	8	28	23	53	2	111	20	189	63	4	0	0	11	49	23	43	30	90	59
32	34	13	37	43	39	32	198	30	1151	284	8	0	0	1	0	10	3	9	143	17
63	0	0	0	0	0	7	92	10	107	750	0	0	0	0	0	0	0	0	0	0
130	0	0	0	0	2	2	9	1	48	183	3	0	0	0	0	0	0	0	0	0
206	143	0	3	1	0	0	0	0	0	0	0	0	0	0	0	0	1	3	0	1
227	8	12	30	43	21	0	0	0	0	0	0	0	0	0	0	1	1	0	2	1
237	69	23	12	5	0	0	0	0	0	0	0	0	0	0	0	0	0	0	0	0
239	0	0	0	0	0	13	11	9	2	7	0	0	0	0	0	0	0	0	0	0
252	2	17	21	37	17	0	0	0	0	0	0	0	0	0	0	1	0	0	2	0
272	1	7	16	25	22	0	0	0	0	0	0	0	0	0	0	1	0	0	3	1
289	3	8	20	24	10	0	0	0	0	0	0	0	0	0	0	0	0	0	2	0
300	3	1	7	12	13	0	0	0	0	0	1	0	0	0	0	5	3	0	5	6
330	0	7	9	22	7	0	0	0	0	0	0	0	0	0	0	0	0	0	2	0
356	0	1	1	0	2	0	3	0	0	1	0	0	0	0	0	2	12	0	5	3
387	3	1	0	0	3	0	4	0	1	0	0	0	0	0	0	2	0	0	10	0
419	4	4	2	0	5	0	1	0	0	0	0	0	0	0	0	1	0	0	2	1
526	2	0	2	3	1	0	0	0	0	0	0	0	0	0	0	0	0	0	1	0
543	0	6	0	1	0	0	0	0	0	0	0	0	0	0	0	0	0	1	0	0
582	0	0	0	0	0	0	0	0	0	0	0	0	0	0	0	0	0	0	0	0
600	0	0	0	0	0	0	0	0	4	0	0	0	0	0	0	0	0	0	0	0
624	0	0	0	0	0	3	0	0	0	0	0	0	0	0	0	0	0	0	0	0
575	0	0	0	1	5	0	0	0	0	0	0	0	0	0	0	0	0	0	0	0
48	0	0	0	1	1	0	11	6	248	374	0	0	0	0	0	0	0	0	1	0
167	70	81	3	4	8	0	0	0	0	0	0	0	0	0	0	12	5	8	13	6
188	1	0	3	0	2	0	0	0	0	0	0	0	0	0	0	3	9	10	130	15
326	11	22	0	1	1	0	0	0	0	0	0	0	0	0	0	5	1	4	0	2
367	0	0	0	0	1	0	0	0	0	33	0	0	0	0	0	0	0	0	0	0
395	2	2	1	0	5	0	0	0	0	0	0	0	0	0	0	4	4	4	4	1
346	0	0	0	0	0	22	15	0	0	0	0	0	0	0	0	0	0	0	0	1
361	13	14	5	2	0	0	0	0	0	0	0	0	0	0	0	0	0	0	0	0
263	1	2	1	1	2	0	0	0	0	0	0	0	0	0	0	2	6	3	40	25
437	0	2	0	0	0	0	14	3	0	0	0	0	0	0	0	0	0	0	0	0
508	0	0	0	0	0	0	5	4	0	0	0	0	0	0	0	0	1	0	0	0
605	0	0	0	0	0	0	0	0	0	0	0	0	0	0	0	0	0	0	1	0
107	7	4	3	11	4	0	1	0	0	0	0	0	0	0	0	26	27	21	293	75
493	1	0	0	0	0	0	0	0	0	0	0	0	0	0	0	0	0	0	0	0
40	1	4	0	6	3	730	105	173	1	0	0	0	0	241	243	7	9	5	17	4
46	29	251	663	430	94	6	0	12	155	158	0	0	0	0	0	2	4	3	2	10
71	3	12	19	19	26	0	0	0	0	0	0	0	0	0	0	24	6	65	407	289
234	0	0	0	0	0	4	17	1	0	0	0	0	0	0	0	1	0	0	0	0
247	12	1	2	7	3	0	0	0	0	0	0	0	0	0	0	4	14	30	5	22
250	0	2	0	1	0	0	0	7	5	2	0	0	0	0	0	8	5	2	16	35
299	39	20	2	1	0	0	0	0	0	0	0	0	0	0	0	0	0	0	0	0
383	0	0	0	0	0	17	1	0	2	2	0	0	0	0	0	0	0	0	0	0
407	0	1	2	6	4	0	0	0	0	0	0	0	0	0	0	0	0	4	8	0
447	0	0	0	0	0	0	0	0	3	0	0	0	0	2	1	1	1	2	2	1
452	0	0	0	0	0	0	0	0	15	2	0	0	0	0	0	0	0	0	0	0
463	0	0	0	0	16	0	0	0	0	0	0	0	0	0	0	0	0	0	0	0
593	0	0	0	0	0	0	0	0	0	0	0	0	0	0	0	0	0	0	0	0
626	0	0	0	0	0	0	1	0	0	0	0	0	0	0	0	0	0	0	0	0
654	0	0	0	0	0	0	0	0	2	0	0	0	0	0	0	0	0	0	0	0
512	0	0	0	0	0	0	0	0	0	0	0	0	0	0	0	0	1	2	6	1
113	236	150	9	4	3	0	0	0	0	0	0	0	0	0	0	0	2	3	5	1
301	4	6	4	0	2	0	6	1	0	0	0	0	0	0	0	3	2	4	2	1
401	3	5	0	5	1	0	0	0	0	0	0	0	0	0	0	6	0	1	2	3
23	0	0	0	0	0	3591	96	171	0	0	0	0	0	0	0	0	0	0	0	0
28	0	0	0	0	0	2512	66	120	0	0	0	0	0	0	0	0	0	0	0	0
55	763	502	64	29	12	0	0	0	0	0	0	0	0	0	0	1	0	3	4	3
106	409	57	3	0	4	0	0	0	0	0	0	0	0	0	0	3	1	2	0	0
132	0	0	0	1	0	1	1	1	1	0	0	0	0	90	42	0	0	0	0	0
140	6	195	81	24	2	0	0	0	0	0	0	0	0	0	0	0	0	0	1	1
156	1	0	0	0	0	31	25	133	0	0	0	0	0	0	0	0	1	0	2	0
175	0	1	0	1	1	3	0	0	1	0	0	0	0	3	0	0	2	3	165	2
244	0	0	0	0	0	0	0	0	91	4	0	0	0	0	0	0	0	0	0	0
261	0	0	0	0	0	76	1	6	0	0	0	0	0	0	0	0	0	0	0	0
273	1	1	0	1	0	0	0	0	0	0	0	0	0	0	0	0	0	2	3	59
282	1	0	0	0	1	0	0	0	0	0	0	0	0	0	0	0	0	6	1	55
292	6	14	7	5	4	0	0	0	0	0	0	0	0	0	0	6	3	3	5	11
305	0	2	0	0	0	0	1	0	12	0	0	0	0	2	0	0	1	1	30	0
313	0	0	0	0	0	47	1	4	0	0	0	0	0	0	0	0	0	1	0	0
341	0	4	4	25	4	0	0	1	0	2	0	0	0	0	0	0	0	0	0	0
394	0	0	0	0	0	0	0	0	2	0	0	0	0	0	0	0	0	0	0	0
438	0	0	0	0	0	0	0	9	0	0	0	0	0	0	8	0	0	0	0	0
442	1	3	10	5	0	0	0	0	0	0	0	0	0	0	0	0	0	0	0	0
462	4	10	2	0	0	0	0	0	0	0	0	0	0	0	0	0	0	0	0	0
482	0	14	0	0	0	0	0	0	0	0	0	0	0	0	0	0	0	0	0	0
494	2	0	0	0	0	0	0	1	0	7	0	0	0	0	0	0	0	0	0	0
510	0	0	1	0	0	0	0	0	0	0	0	0	0	0	0	0	0	0	0	10
519	1	9	0	0	0	0	0	0	0	0	0	0	0	0	0	0	0	0	0	0
529	8	1	0	0	0	0	0	0	0	0	0	0	0	0	0	0	0	0	0	0
537	3	0	0	0	0	0	0	0	3	1	0	0	0	0	0	1	0	0	0	0
649	0	0	0	0	0	2	0	0	0	0	0	0	0	0	0	0	0	0	0	0
12	1	0	1	0	0	1121	543	5366	15	4	0	0	0	13	17	0	0	1	0	0
59	0	0	0	0	0	4	15	0	3	0	6	6	21	712	107	0	0	0	1	0
61	0	0	0	0	0	13	31	139	147	444	0	0	0	0	0	0	0	0	1	2
199	1	1	0	0	2	2	2	0	50	5	0	0	0	0	0	4	0	1	10	10
295	0	0	0	0	0	52	9	0	0	0	0	0	0	0	0	0	0	0	0	0
372	0	0	0	0	0	0	0	0	0	0	0	0	0	0	0	0	0	0	0	0
424	0	0	0	0	0	0	0	0	20	2	0	0	0	0	0	0	0	0	0	0
429	0	2	0	0	0	19	0	0	0	0	0	0	0	0	0	0	0	0	0	0
435	0	0	1	0	0	0	0	0	10	0	0	0	0	0	0	0	1	3	1	0
445	0	0	0	0	0	8	0	1	0	1	0	0	0	0	0	0	0	0	0	0
468	0	0	0	0	0	6	0	0	1	0	0	0	0	1	2	0	0	1	0	0
501	0	0	0	0	0	0	0	0	0	0	0	0	0	0	6	0	0	0	0	0
516	0	0	0	1	0	0	0	1	1	0	0	0	0	0	0	0	0	1	0	0
520	0	0	0	0	0	0	0	0	5	0	0	0	0	0	0	0	0	0	0	0
523	0	0	0	0	0	0	0	0	0	0	0	0	0	0	0	0	1	8	0	0
545	0	0	0	0	0	0	0	0	5	0	0	0	0	0	0	0	0	0	1	0
565	0	0	0	5	2	0	0	0	0	0	0	0	0	0	0	0	0	0	0	0
576	0	0	0	0	0	0	0	0	0	0	0	0	0	0	0	0	0	0	0	0
578	0	0	0	0	0	2	0	0	0	0	0	0	0	4	0	0	0	0	0	0
585	0	0	0	0	0	0	0	0	3	1	0	0	0	0	0	0	0	0	0	0
601	0	0	0	0	0	0	0	0	2	0	0	0	0	0	0	0	0	0	0	0
609	0	0	0	0	0	1	0	0	0	0	0	0	0	0	2	0	0	0	0	0
619	0	2	1	0	0	0	0	0	0	0	0	0	0	0	0	0	0	0	0	0
656	0	0	0	0	0	0	0	0	2	0	0	0	0	0	0	0	0	0	0	0
484	0	0	0	0	0	2	2	0	1	0	0	0	0	2	0	0	0	0	0	0
627	0	0	0	0	0	0	1	0	0	0	0	0	0	0	0	0	0	0	0	0
386	0	0	0	0	0	0	0	0	3	24	0	0	0	0	0	0	0	0	0	0
403	5	4	3	1	3	1	1	0	0	0	0	0	0	0	0	3	0	0	0	0
497	1	0	1	0	8	0	0	0	0	0	0	0	0	0	0	1	0	0	0	1
506	0	0	0	0	0	8	0	0	3	0	0	0	0	0	0	0	0	0	0	0
473	0	0	0	0	0	0	4	0	0	0	0	0	0	0	0	0	0	0	0	0
472	0	0	0	0	0	2	0	0	0	0	0	0	0	0	0	0	0	0	0	0
379	2	0	0	1	0	0	0	0	0	0	0	0	0	0	0	0	0	1	12	14
521	1	0	1	1	0	0	0	0	0	0	0	0	0	0	0	1	0	3	1	1
240	1	0	0	0	3	0	0	0	0	0	0	0	0	0	0	3	29	37	20	12
78	45	23	40	43	72	0	0	0	0	0	0	0	0	0	0	81	140	191	77	59
509	1	0	0	0	0	0	0	0	0	0	0	0	0	0	0	0	0	10	0	0
567	0	0	0	0	0	0	0	0	0	0	0	0	0	0	0	3	1	0	0	2
443	0	0	0	0	0	1	0	0	0	0	0	0	0	17	0	0	0	0	0	0
158	22	15	32	10	76	0	0	0	0	0	0	0	0	0	0	18	12	22	18	14
11	0	6	7	13	16	6	25	1	0	0	2	502	1433	662	280	10	6	14	24	17
43	78	108	111	98	202	0	0	0	0	1	0	1	1	1	0	120	124	207	165	130
87	0	0	0	0	0	0	1	0	0	0	0	38	87	4	0	0	1	1	0	0
116	0	0	0	0	0	0	0	0	0	0	0	27	38	1	0	0	0	0	0	0
306	2	5	5	4	3	0	0	0	0	0	0	0	0	0	0	3	5	11	7	11
613	0	0	0	0	0	0	0	0	0	0	0	0	0	0	0	2	0	1	0	0
52	2	4	1	5	14	19	307	73	0	0	0	0	0	0	0	6	40	88	513	139
315	1	0	0	1	0	0	2	0	0	0	0	0	0	0	0	1	2	3	30	11
345	1	0	0	0	0	1	2	0	0	0	0	0	0	0	0	1	1	3	19	9
378	0	0	1	0	0	0	0	0	0	0	0	0	0	0	0	0	3	3	16	7
453	1	0	0	0	0	0	0	0	0	0	0	0	0	0	0	0	2	2	9	3
436	3	1	1	3	12	0	0	0	0	0	0	0	0	0	0	0	0	0	0	0
25	15	10	13	968	2169	0	0	0	0	0	0	0	0	0	0	12	26	27	77	17
29	0	1	1	2	6	5	25	0	0	0	10	136	121	335	288	0	1	3	3	1
37	4	19	9	13	47	1	0	0	1	0	1	9	2	9	5	18	32	38	1045	855
39	23	16	14	24	27	0	0	0	0	0	0	0	0	0	0	27	232	1244	234	197
41	7	5	2	8	16	5	53	17	40	10	2	0	0	12	5	25	366	540	363	55
60	13	5	9	6	19	0	0	2	0	0	0	0	0	0	0	24	683	357	57	32
94	0	0	0	2	1	0	2	0	0	0	53	23	18	164	119	2	1	2	8	3
100	4	1	2	1	3	0	1	0	0	0	0	0	0	0	0	10	133	205	141	20
154	6	1	1	2	3	0	0	0	0	0	0	0	0	4	0	5	11	14	119	81
186	0	2	1	0	4	0	0	0	0	0	0	0	0	0	0	1	74	49	32	10
193	2	1	0	1	5	0	1	0	0	0	1	0	2	2	3	0	2	2	77	65
236	0	0	0	0	0	0	0	0	0	0	0	0	1	0	0	0	0	0	0	0
246	0	1	1	1	3	0	0	0	0	0	0	0	0	0	0	1	31	33	19	10
257	0	0	0	19	68	0	0	0	0	0	0	0	0	0	0	0	0	3	2	0
285	0	0	2	0	1	0	2	0	0	0	0	0	0	0	0	0	8	26	5	24
287	0	0	0	0	2	0	0	0	0	0	0	0	0	0	0	0	7	50	5	4
296	1	2	2	19	33	0	0	0	0	0	0	0	0	0	0	1	0	3	1	0
321	0	0	0	11	29	0	0	0	0	0	0	0	0	0	0	1	0	2	6	0
377	0	0	0	1	0	0	1	0	0	0	0	0	0	0	0	0	12	11	4	0
405	0	0	0	0	26	0	0	0	0	0	0	0	0	0	0	0	0	0	0	0
448	0	0	0	0	0	0	0	0	0	0	0	0	0	0	0	1	0	17	0	0
487	1	0	0	0	0	0	0	0	1	0	0	0	0	0	0	7	2	0	1	1
541	1	1	3	0	2	0	0	0	0	0	0	0	0	0	0	0	1	0	0	0
557	0	0	0	0	0	0	0	0	0	0	0	0	0	0	0	0	1	5	1	0
572	0	0	0	0	0	0	0	0	0	0	0	0	0	0	0	0	0	0	5	1
20	7	11	16	14	26	34	111	24	0	0	0	0	0	1	0	39	520	3226	114	57
51	5	2	2	0	1	3	0	0	1	2	3	0	0	688	383	10	158	6	115	93
62	11	7	7	4	6	1	0	0	0	0	9	0	0	195	91	19	304	15	256	198
126	1	1	0	0	2	1	0	0	0	0	0	0	0	173	104	2	22	1	21	23
170	1	1	1	1	2	0	4	0	0	0	0	0	0	0	0	2	20	170	4	2
189	2	0	0	0	1	0	3	1	0	0	0	0	0	0	0	0	16	139	8	1
302	1	1	0	3	0	0	0	0	0	0	0	0	0	0	0	0	20	19	9	6
349	0	0	0	0	1	0	1	0	0	0	0	0	0	0	0	0	6	3	2	2
360	0	0	0	0	0	0	0	0	0	0	0	0	0	1	1	0	15	3	7	8
392	0	0	0	0	0	0	1	0	1	0	0	0	0	0	0	0	0	0	0	1
411	0	0	2	0	0	0	2	0	0	0	0	0	0	0	0	0	4	15	0	1
449	0	0	0	0	0	0	0	0	0	0	0	0	0	0	0	11	2	0	2	3
522	0	2	0	0	1	0	0	0	0	0	0	0	0	0	0	1	3	2	0	0
3	1	1	2	2	6	352	483	355	436	291	0	0	0	0	0	7	56	47	135	52
124	15	12	13	22	26	0	0	0	0	0	0	0	0	0	0	25	73	105	45	21
165	6	2	2	1	4	8	1	6	0	0	0	0	0	14	9	0	34	70	41	6
228	0	0	1	0	0	0	0	0	0	0	0	0	0	0	0	1	14	100	3	0
408	0	0	0	0	0	0	0	0	0	0	0	0	0	5	3	0	0	0	16	1
16	9	7	11	10	18	1	827	107	11	2	0	0	0	0	0	28	1299	2449	71	19
64	4	1	0	3	0	19	7	9	3	1	0	0	0	779	117	1	1	1	3	0
90	2	2	1	5	3	2	5	10	0	0	0	0	0	0	0	3	136	265	113	26
110	5	2	4	6	14	0	48	9	0	0	0	0	0	0	0	2	94	141	33	18
111	0	1	0	4	0	0	26	2	0	0	0	0	0	0	0	1	119	248	11	1
115	0	0	0	0	2	27	11	4	198	14	0	0	1	30	77	0	1	2	5	9
129	1	2	0	2	3	1	50	87	0	0	0	0	0	0	0	3	23	16	116	18
134	0	2	1	3	2	0	16	1	0	0	0	0	0	0	0	1	91	183	12	2
172	0	0	1	0	2	0	1	0	0	0	0	0	0	1	1	2	42	80	57	15
178	2	2	1	3	7	0	23	4	0	0	0	0	0	15	8	8	16	33	27	13
183	10	2	63	57	34	0	0	0	0	0	0	0	0	0	0	2	3	6	5	0
209	24	13	3	3	28	0	0	0	0	0	0	0	0	0	0	8	17	30	15	8
212	1	0	6	53	72	0	0	0	0	0	0	0	0	0	0	3	3	3	2	0
214	1	0	2	0	0	0	0	0	0	0	0	0	0	10	0	0	6	2	104	9
270	0	0	1	1	1	0	4	0	0	0	0	0	0	0	0	0	20	46	2	0
277	0	0	0	0	0	0	5	0	0	0	0	0	0	0	0	1	14	45	3	0
350	0	0	0	0	0	0	0	0	0	0	0	0	0	0	0	0	16	12	1	1
370	1	0	0	0	2	0	4	0	0	0	0	0	0	0	0	0	6	19	0	0
450	0	0	0	0	0	0	0	0	0	0	0	0	0	0	0	0	7	8	1	2
478	0	0	0	0	0	0	0	0	0	0	0	0	0	0	0	0	9	3	0	0
542	0	0	0	0	0	0	0	0	0	0	0	0	0	0	0	0	1	0	0	7
556	0	0	0	0	0	0	0	0	0	0	0	0	0	0	0	0	4	2	0	0
568	0	0	0	0	0	0	0	0	0	0	0	0	0	0	0	0	3	2	0	0
633	0	0	0	0	0	0	0	0	2	0	0	0	0	0	0	0	0	0	0	0
21	1	2	1	1	0	1	0	0	529	991	0	0	0	0	0	40	36	17	10	18
65	72	181	25	79	213	0	0	0	4	1	0	0	0	0	0	25	51	96	204	64
185	0	0	0	0	0	0	0	0	20	47	0	0	0	0	0	1	0	0	0	1
327	0	1	0	10	30	0	0	0	0	0	0	0	0	0	0	1	1	1	0	3
328	0	0	2	17	21	0	0	0	0	0	0	0	0	0	0	0	0	2	2	3
339	0	0	0	6	24	0	0	0	0	0	0	0	0	0	0	1	1	8	2	0
369	0	0	0	0	1	0	0	0	0	0	0	0	0	0	0	27	0	1	3	1
402	0	1	0	7	10	0	0	0	0	0	0	0	0	0	0	2	0	2	4	0
421	0	1	0	15	5	0	0	0	0	0	0	0	0	0	0	0	0	1	0	0
461	0	3	0	3	2	0	0	0	0	0	0	0	0	0	0	0	2	5	1	0
524	2	0	1	0	0	0	0	0	0	0	0	0	0	0	0	0	0	6	0	0
547	0	1	0	0	3	0	0	0	0	0	0	0	0	0	0	0	0	0	0	4
569	0	0	0	0	0	0	0	0	0	0	0	0	0	0	0	0	0	6	0	0
539	0	0	0	0	0	0	0	0	0	0	0	0	0	0	0	1	0	7	0	0
56	2	0	5	3	22	9	13	397	255	173	0	0	0	0	0	2	5	7	14	7
309	2	2	0	2	0	0	1	0	2	0	0	0	0	0	0	1	0	0	3	0
551	0	0	0	0	0	0	0	0	0	0	0	0	0	1	7	0	0	0	0	0
143	0	0	0	0	0	7	26	70	21	3	0	0	0	6	0	0	0	0	0	0
81	0	0	0	0	0	1	19	144	0	0	0	1	1	271	73	0	0	0	3	0
5	0	0	0	0	0	12	21	26	1	0	6307	3549	2019	751	1082	0	1	0	3	1
8	1	0	0	1	1	221	66	10729	4	3	5	11	4	283	209	0	8	7	17	7
152	0	0	0	0	0	3	3	223	0	0	0	0	0	0	0	0	0	0	0	0
208	0	0	0	0	0	0	0	0	0	0	78	51	13	4	0	0	0	0	0	0
230	0	0	0	0	0	0	3	79	0	0	0	0	0	1	0	0	0	1	0	0
251	0	0	0	0	0	0	1	0	0	0	0	14	29	7	2	0	0	0	0	0
332	0	0	0	0	0	0	2	0	16	1	0	3	5	0	1	0	0	0	0	0
504	0	0	0	0	0	0	0	10	0	0	0	0	0	0	2	0	0	0	0	0
388	12	13	0	0	0	0	0	0	0	0	0	0	0	0	0	1	1	0	0	0
45	58	23	14	7	1707	0	0	0	0	0	0	0	0	0	0	23	10	17	31	10
151	6	3	0	1	237	0	0	0	0	0	0	0	0	0	0	2	10	1	5	2
396	4	1	1	0	17	0	0	0	0	0	0	0	0	0	0	1	1	0	1	1
531	0	0	0	0	9	0	0	0	0	0	0	0	0	0	0	0	0	0	0	0
548	0	0	0	0	0	0	0	0	0	0	0	0	0	0	0	0	0	0	0	8
57	375	101	10	11	75	3	38	22	8	29	0	0	0	116	88	23	22	22	53	43
256	0	3	0	0	2	0	25	0	0	0	0	0	2	7	0	3	0	1	0	1
499	0	0	0	0	0	0	0	0	0	0	0	0	0	0	0	0	0	2	2	7
74	0	0	0	0	2	5	19	398	1	0	0	0	0	10	3	1	7	8	3	6
88	0	0	0	0	0	1	3	6	321	9	0	0	0	0	0	0	0	0	0	0
488	0	0	0	1	1	0	1	0	4	0	0	0	0	0	0	1	0	0	0	0
176	1	0	0	0	0	5	0	1	134	10	0	0	0	0	0	0	0	0	1	0
560	4	1	0	0	1	0	0	0	0	0	0	0	0	0	0	0	0	0	1	0
382	0	0	0	0	0	0	0	0	1	0	0	0	0	0	0	0	0	0	0	1
2	6	7	0	5	4	125	4	140	287	36	0	0	0	0	0	14	6	6	5	1
85	1	1	0	0	4	21	3	60	9	3	0	0	0	35	209	3	29	4	37	62
159	3	1	0	0	7	0	0	6	0	0	0	0	0	0	0	0	4	9	4	2
184	0	0	0	1	0	1	0	0	1	1	0	0	0	0	0	0	0	0	0	0
486	0	0	0	0	0	0	0	0	0	0	0	0	0	0	0	0	0	0	0	0
574	6	0	0	0	0	0	0	0	0	0	0	0	0	0	0	0	0	0	0	0
325	1	2	0	1	5	0	0	0	0	0	0	0	0	0	0	4	8	12	9	5
444	0	0	0	0	0	1	1	0	7	0	0	0	0	0	0	0	0	0	0	0
420	0	0	0	0	0	9	2	0	0	0	0	0	0	0	0	0	3	1	0	3
460	0	1	0	0	0	0	1	1	1	0	0	0	0	0	0	0	1	1	2	0
596	0	0	0	0	0	0	2	2	0	0	0	0	0	0	0	0	0	0	0	0
561	0	0	0	0	0	0	1	0	0	0	0	0	0	0	0	0	0	0	0	1
390	0	0	2	2	6	0	0	0	0	1	0	0	0	0	0	0	1	1	9	0
191	0	0	0	0	2	9	3	2	36	9	0	0	0	0	0	6	2	5	3	4
579	0	0	0	0	0	4	1	0	0	0	0	0	0	1	0	0	0	0	0	0
616	0	0	0	0	0	0	0	0	0	0	0	0	0	0	0	0	0	0	3	0
558	0	0	0	0	0	4	1	0	0	0	0	0	0	0	0	0	0	1	1	0
243	0	0	0	0	0	0	66	2	0	0	0	0	0	2	0	0	0	0	5	1
258	0	1	0	0	0	0	37	0	0	0	0	0	0	0	0	0	2	6	11	1
33	0	1	2	0	1	3	1518	27	15	5	0	0	0	13	3	1	11	36	57	7
42	0	8	0	1	3	55	1509	4	4	0	1	0	1	43	22	1	4	8	86	12
123	0	1	0	1	0	1	1	92	1	0	0	1	0	114	18	0	5	2	11	12
267	0	0	0	0	0	0	8	0	0	0	0	1	0	44	8	0	0	0	1	0
431	0	0	0	0	0	0	17	0	0	0	0	0	0	0	0	0	0	0	0	0
425	1	0	0	0	0	0	5	1	0	0	0	0	0	0	0	0	1	1	7	1
54	0	0	0	0	0	7	19	110	130	483	0	0	0	0	0	0	0	0	2	0
636	0	0	0	0	0	0	0	0	0	0	0	0	0	0	0	0	0	0	0	0
195	0	0	0	0	0	13	0	0	1	0	0	0	0	0	0	0	0	1	0	0
427	0	0	0	0	0	0	3	0	0	1	0	0	0	0	0	0	0	0	4	0
573	0	0	0	0	1	0	0	0	0	0	0	0	0	0	0	0	0	0	0	3
604	0	0	0	0	0	0	0	0	0	0	0	0	0	0	0	0	0	0	2	0
426	0	0	0	0	0	0	1	0	1	0	0	0	0	0	0	0	0	0	2	0
457	0	0	0	0	0	0	0	0	0	0	0	0	0	6	11	0	0	0	0	0
651	0	0	0	0	0	2	0	0	0	0	0	0	0	0	0	0	0	0	0	0
546	0	0	0	0	2	0	0	0	0	0	1	0	0	0	0	0	0	0	2	2
533	0	0	0	0	0	0	0	0	0	0	0	0	0	3	0	0	0	0	0	0
58	0	0	0	0	0	3	2	0	6	0	3	23	7	106	294	0	0	0	0	0
164	0	0	0	0	0	0	2	0	0	0	5	9	5	5	11	0	0	0	0	0
14	21	1	2	0	1	7	5	3	0	0	5	414	1903	5	1	1	1	0	1	0
31	0	0	0	0	0	2	1	0	0	0	5	227	869	2	0	0	0	0	0	0
108	0	0	0	0	0	1	6	1	0	0	0	31	149	1	4	0	0	0	0	0
122	0	0	0	0	0	1	5	211	0	0	0	4	0	43	24	1	0	0	1	1
201	4	0	0	0	0	0	4	11	1	1	0	0	0	2	0	0	1	1	0	1
323	0	0	0	0	0	0	0	1	0	0	0	6	1	0	1	0	0	0	0	0
358	1	0	0	0	1	0	0	4	1	0	0	0	0	1	0	0	1	0	0	0
7	15	3	0	0	5	57	50	8004	39	22	0	1	0	631	228	1	13	1	4	10
105	15	1	2	3	3	181	6	5	29	5	0	0	1	152	30	4	1	3	4	0
125	0	0	1	0	0	13	7	28	20	1	0	0	0	174	47	0	0	0	0	0
194	0	0	0	0	0	2	25	0	1	0	0	5	1	24	22	0	0	0	0	0
213	1	2	0	0	0	0	2	1	0	0	0	0	0	1	1	0	0	0	0	0
235	0	0	0	0	0	0	0	1	0	0	0	7	39	6	2	0	0	0	0	0
260	0	0	0	0	0	2	11	3	0	0	0	0	0	0	0	1	2	3	1	0
297	1	0	0	0	4	0	4	10	0	1	0	0	0	1	0	0	0	2	2	0
320	1	0	0	0	0	0	2	0	1	0	0	0	0	2	0	1	0	0	0	0
344	0	0	0	0	0	0	0	0	29	6	0	0	0	0	0	0	0	0	0	0
412	0	0	0	0	0	1	2	0	0	0	0	0	0	15	2	0	0	0	0	2
518	0	0	0	0	0	0	0	0	0	0	1	2	2	1	1	0	0	0	1	2
200	1	0	0	0	0	1	0	2	43	5	0	0	0	46	14	2	0	1	9	3
589	0	0	4	0	0	0	0	0	0	0	0	0	0	0	0	0	0	0	0	1
515	0	0	0	0	0	1	0	0	0	0	1	0	0	1	2	0	0	1	1	0
343	1	0	17	1	18	0	0	0	1	0	0	0	0	0	0	1	0	0	1	0
153	1	1	1	0	0	0	6	0	0	0	0	8	18	1	0	0	1	1	3	2
623	0	0	0	0	0	0	0	0	0	0	0	0	0	0	0	0	0	0	0	0
336	0	0	0	2	2	1	7	0	3	2	0	0	0	4	0	0	0	0	1	0
242	0	0	0	0	0	3	3	0	0	0	0	0	0	46	40	0	0	5	0	0
254	0	0	0	0	0	2	5	0	0	0	0	0	0	19	34	0	0	0	0	0
414	0	0	0	0	0	0	2	0	11	1	0	0	0	1	0	0	0	0	0	0
648	0	0	0	0	0	0	0	0	0	0	0	0	0	0	2	0	0	0	0	0
489	0	1	0	2	2	0	0	0	0	0	0	0	0	0	0	3	1	0	0	4
628	0	0	0	0	0	0	0	0	0	0	0	0	0	0	0	0	0	0	0	0
4	68	55	42	67	68	0	0	0	177	61	0	0	0	0	0	11898	770	129	1346	1818
307	0	0	1	0	1	0	0	0	0	0	0	0	0	0	0	40	1	0	6	7
97	2	4	3	3	2	0	0	0	2	1	0	0	0	0	0	372	29	10	36	76
215	0	0	0	0	1	0	0	0	0	0	0	0	0	0	0	92	6	0	18	15
264	0	0	0	0	1	0	0	0	0	1	0	0	0	0	0	57	4	1	5	14
284	1	0	0	0	1	0	0	0	0	0	0	0	0	0	0	49	4	0	7	8
400	0	0	0	0	0	0	0	0	0	0	0	0	0	0	0	26	0	0	0	0
637	0	0	0	0	0	0	0	0	0	0	0	0	0	0	0	2	0	0	0	0
639	0	0	0	0	0	0	0	0	0	0	0	0	0	0	0	0	2	0	0	0
368	0	0	0	0	0	0	0	0	0	0	0	0	0	0	0	22	2	0	7	2
555	0	0	0	0	0	0	0	0	0	0	0	0	0	0	0	2	0	0	0	5
500	7	3	0	0	0	0	0	2	0	0	0	0	0	0	0	0	0	0	0	0
225	3	3	3	1	2	27	28	0	1	0	0	0	0	1	0	5	6	17	8	7
535	0	0	0	0	0	0	0	0	0	0	0	0	0	3	1	0	0	0	0	0
495	0	0	0	0	0	6	4	0	0	0	0	0	0	0	0	0	0	0	0	0
348	0	0	0	0	0	5	4	2	10	0	0	0	0	1	0	0	0	0	2	0
380	1	0	1	0	26	0	0	0	0	0	0	0	0	0	0	0	0	0	2	0
75	0	0	0	0	0	0	12	323	1	0	0	0	0	38	79	0	0	0	0	1
432	0	0	0	0	0	0	0	4	0	1	0	0	0	0	0	0	0	0	0	0
490	0	0	0	1	0	0	0	0	0	0	0	0	0	0	0	11	0	0	0	1
612	0	0	0	0	0	0	0	0	0	0	0	0	0	0	0	1	0	0	2	0
207	1	0	0	0	0	2	0	0	105	8	0	0	0	0	0	0	0	3	2	0
265	0	1	0	0	0	1	0	0	52	7	0	0	0	0	0	0	1	0	0	2
319	0	0	0	0	0	32	11	3	0	0	0	0	0	0	0	0	0	0	0	0
410	1	0	0	0	0	2	1	0	10	0	0	0	0	0	0	2	0	0	0	0
630	0	0	0	0	0	0	0	0	0	0	0	0	0	0	0	0	0	0	0	0
141	5	12	8	10	16	0	0	0	0	0	0	0	0	0	0	60	31	65	45	56
216	1	0	1	0	0	0	0	0	98	9	0	0	0	0	0	0	0	1	1	0
221	2	0	0	0	0	0	0	2	75	13	0	0	0	0	0	3	1	0	0	0
333	3	1	2	5	5	0	0	0	0	0	0	0	0	0	0	10	6	4	8	2
334	1	0	0	0	0	4	0	10	15	2	3	6	1	1	0	0	0	0	0	0
373	0	0	0	0	0	0	0	0	19	6	0	0	0	0	0	0	0	0	0	0
418	0	0	0	0	0	0	0	0	0	0	0	0	0	0	0	15	1	0	1	5
458	0	0	0	1	0	3	1	0	0	0	0	0	0	0	0	1	0	1	2	1
471	0	1	1	0	0	1	0	0	11	0	0	0	0	0	0	0	0	0	0	0
525	6	1	0	0	0	0	0	0	0	0	0	0	0	0	0	0	0	0	1	1
538	0	0	0	0	0	0	0	0	0	0	0	0	0	0	0	2	0	5	1	0
580	0	0	0	0	0	0	3	0	0	0	0	0	0	0	0	0	0	0	0	0
620	0	3	0	0	0	0	0	0	0	0	0	0	0	0	0	0	0	0	0	0
631	0	0	0	0	0	0	0	0	0	0	0	0	0	0	0	0	0	0	0	0
635	0	0	0	0	0	0	0	0	1	0	0	0	0	0	0	0	0	0	0	0
577	0	0	0	0	0	0	0	0	2	0	0	0	0	0	0	0	0	0	0	0
553	0	0	0	0	0	0	1	0	0	0	0	0	0	0	0	0	0	0	0	0
337	0	0	2	0	2	3	0	1	13	2	0	0	0	0	0	2	1	3	0	2
317	3	0	0	0	0	30	4	2	7	0	0	0	0	0	0	0	0	0	0	0
393	0	0	1	0	0	1	0	0	19	4	0	0	0	0	0	0	0	0	0	0
409	0	0	0	0	0	0	3	2	1	0	4	4	0	1	0	0	0	0	0	0
465	0	0	0	0	0	3	1	1	10	0	0	0	0	0	0	0	0	0	0	0
476	0	0	0	0	0	0	0	1	0	1	0	0	0	0	0	1	0	7	1	0
467	0	1	0	1	0	0	0	0	0	0	0	0	0	0	0	2	0	3	5	3
231	105	4	0	2	1	0	0	0	0	0	0	0	0	0	0	5	0	0	0	0
638	0	0	0	0	0	0	0	0	0	0	0	0	0	0	0	2	0	0	0	0
139	0	2	1	2	1	0	0	0	0	1	0	0	0	0	0	270	6	7	12	7
347	2	1	2	0	2	3	4	2	2	1	0	0	0	0	0	1	3	2	5	1
532	0	0	0	0	0	0	0	0	0	0	0	0	0	0	0	0	0	0	0	0
338	6	1	0	0	0	0	0	0	0	0	0	0	0	0	0	32	0	0	3	1
253	7	5	11	9	5	1	0	0	0	0	0	0	0	0	0	22	6	7	13	9
109	0	0	0	0	0	1	1	0	371	14	0	0	0	0	0	0	0	2	1	0
238	0	0	0	1	0	0	0	0	65	5	0	0	0	0	0	0	0	1	4	0
391	0	0	0	0	0	3	12	0	0	0	0	0	0	0	0	0	0	4	1	1
474	0	0	0	0	0	0	0	0	8	2	0	0	0	0	0	0	0	0	0	0
415	0	0	0	0	0	0	0	2	14	3	0	0	0	0	0	0	0	0	0	0
363	0	0	0	0	0	1	1	0	1	1	0	0	0	1	0	0	0	0	0	0
406	0	0	2	0	0	0	0	0	0	2	0	0	0	0	0	1	0	0	4	6
610	0	0	0	0	0	0	0	0	0	0	0	0	0	0	0	0	0	0	0	0
229	22	24	56	3	8	0	0	0	0	0	0	0	0	0	0	0	2	2	2	0
513	0	0	0	0	0	0	0	0	0	0	0	0	0	0	0	0	1	7	1	1
