# Supplementary material for: Functional Genomics Differentiate Inherent and Environmentally Influenced Traits in Dinoflagellate and Diatom Communities
Source: Microorganisms. 2020 Apr 15;8(4):567. doi: 10.3390/microorganisms8040567 (PMC7232425; doi:10.3390/microorganisms8040567)
Supplement: Supplementary file 1 [file microorganisms-08-00567-s001.zip › dataTAXTab.txt]

ASV_ID	empire	no_rank	phylum	class	order	family	genus	species
99	Eukaryota	Alveolata
173	Eukaryota	Alveolata
49	Eukaryota	Alveolata	Ciliophora	Spirotrichea
80	Eukaryota	Alveolata	Ciliophora	Spirotrichea
92	Eukaryota	Alveolata	Ciliophora	Spirotrichea
102	Eukaryota	Alveolata	Ciliophora	Spirotrichea
121	Eukaryota	Alveolata	Ciliophora	Spirotrichea
205	Eukaryota	Alveolata	Ciliophora	Spirotrichea
245	Eukaryota	Alveolata	Ciliophora	Spirotrichea
248	Eukaryota	Alveolata	Ciliophora	Spirotrichea
268	Eukaryota	Alveolata	Ciliophora	Spirotrichea
293	Eukaryota	Alveolata	Ciliophora	Spirotrichea
374	Eukaryota	Alveolata	Ciliophora	Spirotrichea
434	Eukaryota	Alveolata	Ciliophora	Spirotrichea
441	Eukaryota	Alveolata	Ciliophora	Spirotrichea
470	Eukaryota	Alveolata	Ciliophora	Spirotrichea
475	Eukaryota	Alveolata	Ciliophora	Spirotrichea
479	Eukaryota	Alveolata	Ciliophora	Spirotrichea
480	Eukaryota	Alveolata	Ciliophora	Spirotrichea
559	Eukaryota	Alveolata	Ciliophora	Spirotrichea
571	Eukaryota	Alveolata	Ciliophora	Spirotrichea
618	Eukaryota	Alveolata	Dinophyta	Syndiniophyceae	Coccidiniales	Amoebophryaceae	Amoebophrya
459	Eukaryota	Alveolata	Dinophyta	Syndiniophyceae	Coccidiniales	Amoebophryaceae	Amoebophrya
133	Eukaryota	Alveolata	Dinophyta	Syndiniophyceae	Coccidiniales	Amoebophryaceae	Amoebophrya
171	Eukaryota	Alveolata	Dinophyta	Syndiniophyceae	Coccidiniales	Amoebophryaceae	Amoebophrya
222	Eukaryota	Alveolata	Dinophyta	Syndiniophyceae	Coccidiniales	Amoebophryaceae	Amoebophrya
271	Eukaryota	Alveolata	Dinophyta	Syndiniophyceae	Coccidiniales	Amoebophryaceae	Amoebophrya
303	Eukaryota	Alveolata	Dinophyta	Syndiniophyceae	Coccidiniales	Amoebophryaceae	Amoebophrya
311	Eukaryota	Alveolata	Dinophyta	Syndiniophyceae	Coccidiniales	Amoebophryaceae	Amoebophrya
314	Eukaryota	Alveolata	Dinophyta	Syndiniophyceae	Coccidiniales	Amoebophryaceae	Amoebophrya
342	Eukaryota	Alveolata	Dinophyta	Syndiniophyceae	Coccidiniales	Amoebophryaceae	Amoebophrya
354	Eukaryota	Alveolata	Dinophyta	Syndiniophyceae	Coccidiniales	Amoebophryaceae	Amoebophrya
357	Eukaryota	Alveolata	Dinophyta	Syndiniophyceae	Coccidiniales	Amoebophryaceae	Amoebophrya
389	Eukaryota	Alveolata	Dinophyta	Syndiniophyceae	Coccidiniales	Amoebophryaceae	Amoebophrya
446	Eukaryota	Alveolata	Dinophyta	Syndiniophyceae	Coccidiniales	Amoebophryaceae	Amoebophrya
464	Eukaryota	Alveolata	Dinophyta	Syndiniophyceae	Coccidiniales	Amoebophryaceae	Amoebophrya
466	Eukaryota	Alveolata	Dinophyta	Syndiniophyceae	Coccidiniales	Amoebophryaceae	Amoebophrya
477	Eukaryota	Alveolata	Dinophyta	Syndiniophyceae	Coccidiniales	Amoebophryaceae	Amoebophrya
496	Eukaryota	Alveolata	Dinophyta	Syndiniophyceae	Coccidiniales	Amoebophryaceae	Amoebophrya
566	Eukaryota	Alveolata	Dinophyta	Syndiniophyceae	Coccidiniales	Amoebophryaceae	Amoebophrya
583	Eukaryota	Alveolata	Dinophyta	Syndiniophyceae	Coccidiniales	Amoebophryaceae	Amoebophrya
594	Eukaryota	Alveolata	Dinophyta	Syndiniophyceae	Coccidiniales	Amoebophryaceae	Amoebophrya
595	Eukaryota	Alveolata	Dinophyta	Syndiniophyceae	Coccidiniales	Amoebophryaceae	Amoebophrya
611	Eukaryota	Alveolata	Dinophyta	Syndiniophyceae	Coccidiniales	Amoebophryaceae	Amoebophrya
632	Eukaryota	Alveolata	Dinophyta	Syndiniophyceae	Coccidiniales	Amoebophryaceae	Amoebophrya
44	Eukaryota	Alveolata	Dinophyta	Dinophyceae	Gymnodiniales	Gymnodiniaceae	Cochlodinium	Gymnodinium_aureolum
422	Eukaryota	Alveolata	Dinophyta	Dinophyceae	Gymnodiniales	Gymnodiniaceae	Cochlodinium
269	Eukaryota	Alveolata	Dinophyta	Dinophyceae	Gymnodiniales	Gymnodiniaceae
416	Eukaryota	Alveolata	Ciliophora	Oligohymenophorea�	Philasterida	Loxocephalidae�	Cardiostomatella�
549	Eukaryota	Alveolata	Ciliophora	Oligohymenophorea�	Philasterida	Loxocephalidae�	Cardiostomatella�
617	Eukaryota	Alveolata	Ciliophora	Oligohymenophorea�	Philasterida	Loxocephalidae�	Cardiostomatella�
310	Eukaryota	Alveolata	Ciliophora	Spirotrichea
491	Eukaryota	Alveolata	Ciliophora	Spirotrichea
507	Eukaryota	Alveolata	Ciliophora	Spirotrichea
6	Eukaryota	Alveolata	Dinophyta	Dinophyceae	Dinophysiales	Dinophysaceae	Dinophysis
650	Eukaryota	Alveolata	Dinophyta	Dinophyceae	Dinophysiales	Dinophysaceae	Dinophysis
104	Eukaryota	Alveolata	Dinophyta	Dinophyceae	Dinophysiales	Oxyphysiaceae	Phalacroma
481	Eukaryota	Alveolata	Dinophyta	Dinophyceae	Dinophysiales	Oxyphysiaceae	Phalacroma
588	Eukaryota	Alveolata	Dinophyta	Dinophyceae	Dinophysiales	Oxyphysiaceae	Phalacroma
211	Eukaryota	Alveolata	Dinophyta	Dinophyceae	Dinophysiales	Oxyphysiaceae	Phalacroma
413	Eukaryota	Alveolata	Dinophyta	Dinophyceae	Dinophysiales
527	Eukaryota	Alveolata	Dinophyta	Dinophyceae	Dinophysiales
136	Eukaryota	Alveolata	Dinophyta	Dinophyceae	Gonyaulacales	Goniodomataceae	Alexandrium	Alexandrium_fundyense
135	Eukaryota	Alveolata	Dinophyta	Dinophyceae	Gonyaulacales	Goniodomataceae	Alexandrium	Alexandrium_fundyense
456	Eukaryota	Alveolata	Dinophyta	Dinophyceae	Gonyaulacales	Goniodomataceae	Alexandrium	Alexandrium_fundyense
233	Eukaryota	Alveolata	Dinophyta	Dinophyceae	Gonyaulacales	Goniodomataceae	Alexandrium	Alexandrium_ostenfeldii
290	Eukaryota	Alveolata	Dinophyta	Dinophyceae	Gonyaulacales	Goniodomataceae	Alexandrium	Alexandrium_ostenfeldii
455	Eukaryota	Alveolata	Dinophyta	Dinophyceae	Gonyaulacales	Goniodomataceae	Alexandrium	Alexandrium_tamarense
148	Eukaryota	Alveolata	Dinophyta	Dinophyceae	Gonyaulacales	Goniodomataceae	Alexandrium	Alexandrium_hiranoi
1	Eukaryota	Alveolata	Dinophyta	Dinophyceae	Gonyaulacales	Ceratiaceae	Tripos	Tripos_longipes
22	Eukaryota	Alveolata	Dinophyta	Dinophyceae	Gonyaulacales	Ceratiaceae	Tripos	Tripos_longipes
77	Eukaryota	Alveolata	Dinophyta	Dinophyceae	Gonyaulacales	Ceratiaceae	Tripos	Tripos_longipes
86	Eukaryota	Alveolata	Dinophyta	Dinophyceae	Gonyaulacales	Ceratiaceae	Tripos	Tripos_longipes
128	Eukaryota	Alveolata	Dinophyta	Dinophyceae	Gonyaulacales	Ceratiaceae	Tripos	Tripos_longipes
202	Eukaryota	Alveolata	Dinophyta	Dinophyceae	Gonyaulacales	Ceratiaceae	Tripos	Tripos_longipes
223	Eukaryota	Alveolata	Dinophyta	Dinophyceae	Gonyaulacales	Ceratiaceae	Tripos	Tripos_longipes
655	Eukaryota	Alveolata	Dinophyta	Dinophyceae	Gonyaulacales	Ceratiaceae	Tripos	Tripos_longipes
275	Eukaryota	Alveolata	Dinophyta	Dinophyceae	Gonyaulacales	Ceratiaceae	Tripos	Tripos_longipes
26	Eukaryota	Alveolata	Dinophyta	Dinophyceae	Gonyaulacales	Pyrophacaceae	Fragilidium	Fragilidium_subglobosum
18	Eukaryota	Alveolata	Dinophyta	Dinophyceae	Gonyaulacales	Gonyaulacaceae	Lingulodinium
38	Eukaryota	Alveolata	Dinophyta	Dinophyceae	Gonyaulacales	Gonyaulacaceae	Lingulodinium
144	Eukaryota	Alveolata	Dinophyta	Dinophyceae	Gonyaulacales	Gonyaulacaceae	Lingulodinium
146	Eukaryota	Alveolata	Dinophyta	Dinophyceae	Gonyaulacales	Gonyaulacaceae	Lingulodinium
162	Eukaryota	Alveolata	Dinophyta	Dinophyceae	Gonyaulacales	Gonyaulacaceae	Lingulodinium
168	Eukaryota	Alveolata	Dinophyta	Dinophyceae	Gonyaulacales	Gonyaulacaceae	Lingulodinium
177	Eukaryota	Alveolata	Dinophyta	Dinophyceae	Gonyaulacales	Gonyaulacaceae	Lingulodinium
182	Eukaryota	Alveolata	Dinophyta	Dinophyceae	Gonyaulacales	Gonyaulacaceae	Lingulodinium
340	Eukaryota	Alveolata	Dinophyta	Dinophyceae	Gonyaulacales	Gonyaulacaceae	Lingulodinium
563	Eukaryota	Alveolata	Dinophyta	Dinophyceae	Gonyaulacales	Gonyaulacaceae	Lingulodinium
564	Eukaryota	Alveolata	Dinophyta	Dinophyceae	Gonyaulacales	Gonyaulacaceae	Lingulodinium
381	Eukaryota	Alveolata	Dinophyta	Dinophyceae	Gonyaulacales	Gonyaulacaceae
98	Eukaryota	Alveolata	Dinophyta	Dinophyceae	Gonyaulacales	Gonyaulacaceae	Gonyaulax
304	Eukaryota	Alveolata	Dinophyta	Dinophyceae	Gonyaulacales	Gonyaulacaceae	Gonyaulax
166	Eukaryota	Alveolata	Dinophyta	Dinophyceae	Gonyaulacales	Gonyaulacaceae	Gonyaulax
91	Eukaryota	Alveolata	Dinophyta	Dinophyceae	Gonyaulacales	Gonyaulacaceae	Gonyaulax
276	Eukaryota	Alveolata	Dinophyta	Dinophyceae	Gonyaulacales	Gonyaulacaceae	Gonyaulax
73	Eukaryota	Alveolata	Dinophyta	Dinophyceae	Gonyaulacales	Protoceratiaceae	Protoceratium	Protoceratium_reticulatum
196	Eukaryota	Alveolata	Dinophyta	Dinophyceae	Gonyaulacales
404	Eukaryota	Alveolata	Dinophyta	Dinophyceae	Gymnodiniales	Gymnodiniaceae	Gyrodiniellum	Gyrodiniellum_shiwhaense
89	Eukaryota	Alveolata	Dinophyta	Dinophyceae	Gymnodiniales	Chytriodiniaceae	Chytriodinium
615	Eukaryota	Alveolata	Dinophyta	Dinophyceae	Gymnodiniales	Chytriodiniaceae	Chytriodinium
366	Eukaryota	Alveolata	Dinophyta	Dinophyceae	Gymnodiniales	Gymnodiniaceae	Gymnodinium	Gymnodinium_catenatum
69	Eukaryota	Alveolata	Dinophyta	Dinophyceae	Gymnodiniales	Polykrikaceae
180	Eukaryota	Alveolata	Dinophyta	Dinophyceae	Gymnodiniales	Gymnodiniaceae	Nematodinium
286	Eukaryota	Alveolata	Dinophyta	Dinophyceae	Gymnodiniales	Gymnodiniaceae	Warnowia
114	Eukaryota	Alveolata	Dinophyta	Dinophyceae	Gymnodiniales	Gymnodiniaceae
179	Eukaryota	Alveolata	Dinophyta	Dinophyceae	Gymnodiniales	Gymnodiniaceae
359	Eukaryota	Alveolata	Dinophyta	Dinophyceae	Gymnodiniales	Gymnodiniaceae
371	Eukaryota	Alveolata	Dinophyta	Dinophyceae	Gymnodiniales	Gymnodiniaceae
534	Eukaryota	Alveolata	Dinophyta	Dinophyceae	Gymnodiniales	Gymnodiniaceae
591	Eukaryota	Alveolata	Dinophyta	Dinophyceae	Gymnodiniales	Gymnodiniaceae
592	Eukaryota	Alveolata	Dinophyta	Dinophyceae	Gymnodiniales	Gymnodiniaceae
602	Eukaryota	Alveolata	Dinophyta	Dinophyceae	Gymnodiniales	Gymnodiniaceae
266	Eukaryota	Alveolata	Dinophyta	Dinophyceae	Dinophyceae incertae sedis	Dinophyceae incertae sedis	Gyrodinium	Gyrodinium_rubrum
308	Eukaryota	Alveolata	Dinophyta	Dinophyceae	Dinophyceae incertae sedis	Dinophyceae incertae sedis	Gyrodinium	Gyrodinium_rubrum
27	Eukaryota	Alveolata	Dinophyta	Dinophyceae	Dinophyceae incertae sedis	Dinophyceae incertae sedis	Gyrodinium
84	Eukaryota	Alveolata	Dinophyta	Dinophyceae	Dinophyceae incertae sedis	Dinophyceae incertae sedis	Gyrodinium
142	Eukaryota	Alveolata	Dinophyta	Dinophyceae	Dinophyceae incertae sedis	Dinophyceae incertae sedis	Gyrodinium
169	Eukaryota	Alveolata	Dinophyta	Dinophyceae	Dinophyceae incertae sedis	Dinophyceae incertae sedis	Gyrodinium
283	Eukaryota	Alveolata	Dinophyta	Dinophyceae	Dinophyceae incertae sedis	Dinophyceae incertae sedis	Gyrodinium
644	Eukaryota	Alveolata	Dinophyta	Dinophyceae	Dinophyceae incertae sedis	Dinophyceae incertae sedis	Gyrodinium
469	Eukaryota	Alveolata	Dinophyta	Dinophyceae	Dinophyceae incertae sedis	Dinophyceae incertae sedis	Gyrodinium
540	Eukaryota	Alveolata
645	Eukaryota	Alveolata	Ciliophora	Oligohymenophorea�	Philasterida	Loxocephalidae�	Cardiostomatella�
298	Eukaryota	Alveolata	Ciliophora	Spirotrichea
440	Eukaryota	Alveolata	Ciliophora	Spirotrichea
255	Eukaryota	Alveolata
364	Eukaryota	Alveolata
483	Eukaryota	Alveolata
502	Eukaryota	Alveolata
514	Eukaryota	Alveolata
552	Eukaryota	Alveolata
597	Eukaryota	Alveolata
640	Eukaryota	Alveolata
210	Eukaryota	Alveolata
622	Eukaryota	Alveolata
451	Eukaryota	Alveolata	Dinophyta	Dinophyceae	Blastodiniales	Blastodiniaceae	Blastodinium
433	Eukaryota	Alveolata	Dinophyta	Dinophyceae	Dinophyceae incertae sedis	Dinotoms
428	Eukaryota	Alveolata	Dinophyta	Dinophyceae	Dinophyceae incertae sedis	Dinotoms
241	Eukaryota	Alveolata	Dinophyta	Dinophyceae	Peridiniales	Heterocapsaceae	Heterocapsa
34	Eukaryota	Alveolata	Dinophyta	Dinophyceae	Peridiniales	Peridiniaceae	Peridinium	Peridinium_polonicum
316	Eukaryota	Alveolata	Dinophyta	Dinophyceae	Peridiniales	Peridiniaceae	Peridinium	Peridinium_polonicum
530	Eukaryota	Alveolata
137	Eukaryota	Alveolata	Dinophyta	Dinophyceae	Peridiniales	Amphidiniopsidaceae	Archaeperidinium
562	Eukaryota	Alveolata	Dinophyta	Dinophyceae	Peridiniales	Amphidiniopsidaceae	Archaeperidinium
322	Eukaryota	Alveolata	Dinophyta	Dinophyceae	Peridiniales	Protoperidiniaceae	Islandinium
279	Eukaryota	Alveolata	Dinophyta	Dinophyceae	Peridiniales	Peridiniaceae	Peridinium	Peridinium_monovelum
204	Eukaryota	Alveolata	Dinophyta	Dinophyceae	Peridiniales	Protoperidiniaceae	Protoperidinium	Protoperidinium_bipes
50	Eukaryota	Alveolata	Dinophyta	Dinophyceae	Peridiniales	Protoperidiniaceae	Protoperidinium	Protoperidinium_pellucidum
581	Eukaryota	Alveolata	Dinophyta	Dinophyceae	Peridiniales	Protoperidiniaceae	Protoperidinium
641	Eukaryota	Alveolata	Dinophyta	Dinophyceae	Peridiniales	Protoperidiniaceae	Protoperidinium
36	Eukaryota	Alveolata	Dinophyta	Dinophyceae	Peridiniales	Protoperidiniaceae	Protoperidinium
112	Eukaryota	Alveolata	Dinophyta	Dinophyceae	Peridiniales	Protoperidiniaceae	Protoperidinium
653	Eukaryota	Alveolata	Dinophyta	Dinophyceae	Peridiniales	Protoperidiniaceae	Protoperidinium
35	Eukaryota	Alveolata	Dinophyta	Dinophyceae	Peridiniales	Protoperidiniaceae	Protoperidinium
174	Eukaryota	Alveolata	Dinophyta	Dinophyceae	Peridiniales	Protoperidiniaceae	Protoperidinium
232	Eukaryota	Alveolata	Dinophyta	Dinophyceae	Peridiniales	Protoperidiniaceae	Protoperidinium
9	Eukaryota	Alveolata	Dinophyta	Dinophyceae	Peridiniales	Protoperidiniaceae	Protoperidinium
17	Eukaryota	Alveolata	Dinophyta	Dinophyceae	Peridiniales	Protoperidiniaceae	Protoperidinium
53	Eukaryota	Alveolata	Dinophyta	Dinophyceae	Peridiniales	Protoperidiniaceae	Protoperidinium
66	Eukaryota	Alveolata	Dinophyta	Dinophyceae	Peridiniales	Protoperidiniaceae	Protoperidinium
93	Eukaryota	Alveolata	Dinophyta	Dinophyceae	Peridiniales	Protoperidiniaceae	Protoperidinium
119	Eukaryota	Alveolata	Dinophyta	Dinophyceae	Peridiniales	Protoperidiniaceae	Protoperidinium
131	Eukaryota	Alveolata	Dinophyta	Dinophyceae	Peridiniales	Protoperidiniaceae	Protoperidinium
147	Eukaryota	Alveolata	Dinophyta	Dinophyceae	Peridiniales	Protoperidiniaceae	Protoperidinium
150	Eukaryota	Alveolata	Dinophyta	Dinophyceae	Peridiniales	Protoperidiniaceae	Protoperidinium
181	Eukaryota	Alveolata	Dinophyta	Dinophyceae	Peridiniales	Protoperidiniaceae	Protoperidinium
190	Eukaryota	Alveolata	Dinophyta	Dinophyceae	Peridiniales	Protoperidiniaceae	Protoperidinium
192	Eukaryota	Alveolata	Dinophyta	Dinophyceae	Peridiniales	Protoperidiniaceae	Protoperidinium
217	Eukaryota	Alveolata	Dinophyta	Dinophyceae	Peridiniales	Protoperidiniaceae	Protoperidinium
226	Eukaryota	Alveolata	Dinophyta	Dinophyceae	Peridiniales	Protoperidiniaceae	Protoperidinium
249	Eukaryota	Alveolata	Dinophyta	Dinophyceae	Peridiniales	Protoperidiniaceae	Protoperidinium
281	Eukaryota	Alveolata	Dinophyta	Dinophyceae	Peridiniales	Protoperidiniaceae	Protoperidinium
398	Eukaryota	Alveolata	Dinophyta	Dinophyceae	Peridiniales	Protoperidiniaceae	Protoperidinium
454	Eukaryota	Alveolata	Dinophyta	Dinophyceae	Peridiniales	Protoperidiniaceae	Protoperidinium
492	Eukaryota	Alveolata	Dinophyta	Dinophyceae	Peridiniales	Protoperidiniaceae	Protoperidinium
498	Eukaryota	Alveolata	Dinophyta	Dinophyceae	Peridiniales	Protoperidiniaceae	Protoperidinium
621	Eukaryota	Alveolata	Dinophyta	Dinophyceae	Peridiniales	Protoperidiniaceae	Protoperidinium
646	Eukaryota	Alveolata	Dinophyta	Dinophyceae	Peridiniales	Protoperidiniaceae	Protoperidinium
68	Eukaryota	Alveolata	Dinophyta	Dinophyceae	Peridiniales	Protoperidiniaceae
259	Eukaryota	Alveolata	Dinophyta	Dinophyceae	Peridiniales	Protoperidiniaceae
335	Eukaryota	Alveolata	Dinophyta	Dinophyceae	Peridiniales	Protoperidiniaceae
187	Eukaryota	Alveolata	Dinophyta	Dinophyceae	Peridiniales	Protoperidiniaceae
197	Eukaryota	Alveolata	Dinophyta	Dinophyceae	Peridiniales	Protoperidiniaceae
280	Eukaryota	Alveolata	Dinophyta	Dinophyceae	Peridiniales	Protoperidiniaceae
511	Eukaryota	Alveolata	Dinophyta	Dinophyceae	Peridiniales	Protoperidiniaceae
642	Eukaryota	Alveolata	Dinophyta	Dinophyceae	Peridiniales	Protoperidiniaceae
586	Eukaryota	Alveolata	Dinophyta	Dinophyceae	Phytodiniales	Phytodiniaceae	Rufusiella	Rufusiella_insignis
544	Eukaryota	Alveolata	Dinophyta	Dinophyceae	Peridiniales	Thoracosphaeraceae	Scrippsiella	Scrippsiella_trochoidea
625	Eukaryota	Alveolata	Dinophyta	Dinophyceae	Peridiniales	Thoracosphaeraceae	Scrippsiella	Scrippsiella_trochoidea
70	Eukaryota	Alveolata	Dinophyta	Dinophyceae	Peridiniales	Thoracosphaeraceae	Scrippsiella
351	Eukaryota	Alveolata	Dinophyta	Dinophyceae	Peridiniales	Thoracosphaeraceae	Scrippsiella
24	Eukaryota	Alveolata	Dinophyta	Dinophyceae	Peridiniales	Thoracosphaeraceae	Scrippsiella
47	Eukaryota	Alveolata	Dinophyta	Dinophyceae	Peridiniales	Thoracosphaeraceae	Scrippsiella
160	Eukaryota	Alveolata	Dinophyta	Dinophyceae	Peridiniales	Thoracosphaeraceae	Scrippsiella
198	Eukaryota	Alveolata	Dinophyta	Dinophyceae	Peridiniales	Thoracosphaeraceae	Scrippsiella
614	Eukaryota	Alveolata	Dinophyta	Dinophyceae	Peridiniales	Thoracosphaeraceae	Scrippsiella
294	Eukaryota	Alveolata	Dinophyta	Dinophyceae	Peridiniales	Thoracosphaeraceae	Tintinnophagus	Stoeckeria_algicida
376	Eukaryota	Alveolata	Dinophyta	Dinophyceae	Peridiniales	Thoracosphaeraceae	Tintinnophagus	Tintinnophagus_acutus
608	Eukaryota	Alveolata	Dinophyta	Dinophyceae	Peridiniales	Thoracosphaeraceae	Tintinnophagus	Tintinnophagus_acutus
95	Eukaryota	Alveolata	Dinophyta	Dinophyceae	Peridiniales
101	Eukaryota	Alveolata	Dinophyta	Dinophyceae	Peridiniales
117	Eukaryota	Alveolata	Dinophyta	Dinophyceae	Peridiniales
203	Eukaryota	Alveolata	Dinophyta	Dinophyceae	Peridiniales
220	Eukaryota	Alveolata	Dinophyta	Dinophyceae	Peridiniales
352	Eukaryota	Alveolata	Dinophyta	Dinophyceae	Peridiniales
385	Eukaryota	Alveolata	Dinophyta	Dinophyceae	Peridiniales
67	Eukaryota	Alveolata	Dinophyta	Dinophyceae	Peridiniales
82	Eukaryota	Alveolata	Dinophyta	Dinophyceae	Peridiniales
118	Eukaryota	Alveolata	Dinophyta	Dinophyceae	Peridiniales
120	Eukaryota	Alveolata	Dinophyta	Dinophyceae	Peridiniales
138	Eukaryota	Alveolata	Dinophyta	Dinophyceae	Peridiniales
362	Eukaryota	Alveolata	Dinophyta	Dinophyceae	Peridiniales
375	Eukaryota	Alveolata	Dinophyta	Dinophyceae	Peridiniales
643	Eukaryota	Alveolata	Dinophyta	Dinophyceae	Peridiniales
76	Eukaryota	Alveolata	Dinophyta	Dinophyceae	Peridiniales
83	Eukaryota	Alveolata	Dinophyta	Dinophyceae	Peridiniales
149	Eukaryota	Alveolata	Dinophyta	Dinophyceae	Peridiniales
161	Eukaryota	Alveolata	Dinophyta	Dinophyceae	Peridiniales
353	Eukaryota	Alveolata	Dinophyta	Dinophyceae	Peridiniales
399	Eukaryota	Alveolata	Dinophyta	Dinophyceae	Peridiniales
517	Eukaryota	Alveolata	Dinophyta	Dinophyceae	Peridiniales
127	Eukaryota	Alveolata	Dinophyta	Dinophyceae	Prorocentrales	Prorocentraceae	Prorocentrum
219	Eukaryota	Alveolata	Dinophyta	Dinophyceae	Prorocentrales	Prorocentraceae	Prorocentrum
79	Eukaryota	Alveolata	Dinophyta	Dinophyceae	Suessiales	Suessiaceae
145	Eukaryota	Alveolata	Dinophyta	Dinophyceae	Suessiales	Suessiaceae
262	Eukaryota	Alveolata	Dinophyta	Dinophyceae	Suessiales	Suessiaceae
318	Eukaryota	Alveolata	Dinophyta	Dinophyceae	Suessiales	Suessiaceae
607	Eukaryota	Alveolata	Dinophyta	Dinophyceae	Suessiales	Suessiaceae
647	Eukaryota	Alveolata	Dinophyta	Dinophyceae	Suessiales	Suessiaceae
103	Eukaryota	Alveolata	Dinophyta	Dinophyceae	Syndiniales
155	Eukaryota	Alveolata	Dinophyta	Dinophyceae	Syndiniales
157	Eukaryota	Alveolata	Dinophyta	Dinophyceae	Syndiniales
163	Eukaryota	Alveolata	Dinophyta	Dinophyceae	Syndiniales
218	Eukaryota	Alveolata	Dinophyta	Dinophyceae	Syndiniales
329	Eukaryota	Alveolata	Dinophyta	Dinophyceae	Syndiniales
331	Eukaryota	Alveolata	Dinophyta	Dinophyceae	Syndiniales
550	Eukaryota	Alveolata	Dinophyta	Dinophyceae	Syndiniales
590	Eukaryota	Alveolata	Dinophyta	Dinophyceae	Syndiniales
72	Eukaryota	Archaeplastida
274	Eukaryota	Archaeplastida
485	Eukaryota	Archaeplastida
503	Eukaryota	Archaeplastida
554	Eukaryota	Archaeplastida
587	Eukaryota	Archaeplastida
598	Eukaryota	Archaeplastida
603	Eukaryota	Archaeplastida
634	Eukaryota	Archaeplastida
652	Eukaryota	Archaeplastida
10	Eukaryota	Protozoa
19	Eukaryota	Protozoa
288	Eukaryota	Protozoa
291	Eukaryota	Protozoa
423	Eukaryota	Protozoa	Picozoa
629	Eukaryota	Fungi
430	Eukaryota	Fungi
312	Eukaryota	Fungi
505	Eukaryota	Fungi
439	Eukaryota	Fungi
528	Eukaryota	Fungi
96	Eukaryota	Protozoa	Choanozoa	Corallochytrea
324	Eukaryota	Protozoa	Choanozoa	Corallochytrea
355	Eukaryota	Protozoa
365	Eukaryota	Protozoa
397	Eukaryota	Protozoa
417	Eukaryota	Protozoa
536	Eukaryota	Protozoa
584	Eukaryota	Protozoa
224	Eukaryota	Metazoa
278	Eukaryota	Metazoa
384	Eukaryota	Metazoa
570	Eukaryota	Metazoa
599	Eukaryota	Metazoa
606	Eukaryota	Metazoa
13	Eukaryota	Metazoa
15	Eukaryota	Metazoa
30	Eukaryota	Metazoa
32	Eukaryota	Metazoa
63	Eukaryota	Metazoa
130	Eukaryota	Metazoa
206	Eukaryota	Metazoa
227	Eukaryota	Metazoa
237	Eukaryota	Metazoa
239	Eukaryota	Metazoa
252	Eukaryota	Metazoa
272	Eukaryota	Metazoa
289	Eukaryota	Metazoa
300	Eukaryota	Metazoa
330	Eukaryota	Metazoa
356	Eukaryota	Metazoa
387	Eukaryota	Metazoa
419	Eukaryota	Metazoa
526	Eukaryota	Metazoa
543	Eukaryota	Metazoa
582	Eukaryota	Metazoa
600	Eukaryota	Metazoa
624	Eukaryota	Metazoa
575	Eukaryota	Metazoa
48	Eukaryota	Metazoa
167	Eukaryota	Metazoa
188	Eukaryota	Metazoa
326	Eukaryota	Metazoa
367	Eukaryota	Metazoa
395	Eukaryota	Metazoa
346	Eukaryota	Metazoa
361	Eukaryota	Metazoa
263	Eukaryota	Metazoa
437	Eukaryota	Metazoa
508	Eukaryota	Metazoa
605	Eukaryota	Metazoa
107	Eukaryota	Metazoa
493	Eukaryota	Metazoa
40	Eukaryota	Metazoa
46	Eukaryota	Metazoa
71	Eukaryota	Metazoa
234	Eukaryota	Metazoa
247	Eukaryota	Metazoa
250	Eukaryota	Metazoa
299	Eukaryota	Metazoa
383	Eukaryota	Metazoa
407	Eukaryota	Metazoa
447	Eukaryota	Metazoa
452	Eukaryota	Metazoa
463	Eukaryota	Metazoa
593	Eukaryota	Metazoa
626	Eukaryota	Metazoa
654	Eukaryota	Metazoa
512	Eukaryota	Metazoa
113	Eukaryota	Metazoa
301	Eukaryota	Metazoa
401	Eukaryota	Metazoa
23	Eukaryota	Metazoa
28	Eukaryota	Metazoa
55	Eukaryota	Metazoa
106	Eukaryota	Metazoa
132	Eukaryota	Metazoa
140	Eukaryota	Metazoa
156	Eukaryota	Metazoa
175	Eukaryota	Metazoa
244	Eukaryota	Metazoa
261	Eukaryota	Metazoa
273	Eukaryota	Metazoa
282	Eukaryota	Metazoa
292	Eukaryota	Metazoa
305	Eukaryota	Metazoa
313	Eukaryota	Metazoa
341	Eukaryota	Metazoa
394	Eukaryota	Metazoa
438	Eukaryota	Metazoa
442	Eukaryota	Metazoa
462	Eukaryota	Metazoa
482	Eukaryota	Metazoa
494	Eukaryota	Metazoa
510	Eukaryota	Metazoa
519	Eukaryota	Metazoa
529	Eukaryota	Metazoa
537	Eukaryota	Metazoa
649	Eukaryota	Metazoa
12	Eukaryota	Unassigned
59	Eukaryota	Unassigned
61	Eukaryota	Unassigned
199	Eukaryota	Unassigned
295	Eukaryota	Unassigned
372	Eukaryota	Unassigned
424	Eukaryota	Unassigned
429	Eukaryota	Unassigned
435	Eukaryota	Unassigned
445	Eukaryota	Unassigned
468	Eukaryota	Unassigned
501	Eukaryota	Unassigned
516	Eukaryota	Unassigned
520	Eukaryota	Unassigned
523	Eukaryota	Unassigned
545	Eukaryota	Unassigned
565	Eukaryota	Unassigned
576	Eukaryota	Unassigned
578	Eukaryota	Unassigned
585	Eukaryota	Unassigned
601	Eukaryota	Unassigned
609	Eukaryota	Unassigned
619	Eukaryota	Unassigned
656	Eukaryota	Unassigned
484	Eukaryota	Rhizaria
627	Eukaryota	Rhizaria
386	Eukaryota	Rhizaria
403	Eukaryota	Rhizaria
497	Eukaryota	Rhizaria
506	Eukaryota	Rhizaria
473	Eukaryota	Rhizaria
472	Eukaryota	Stramenopiles	Bacillariophyta	Mediophyceae	Biddulphiales	Biddulphiaceae	Biddulphia
379	Eukaryota	Stramenopiles	Bacillariophyta	Mediophyceae	Chaetocerotales	Chaetocerotaceae	Chaetoceros	Chaetoceros_curvisetus
521	Eukaryota	Stramenopiles	Bacillariophyta	Mediophyceae	Chaetocerotales	Chaetocerotaceae	Chaetoceros	Chaetoceros_curvisetus
240	Eukaryota	Stramenopiles	Bacillariophyta	Mediophyceae	Chaetocerotales	Chaetocerotaceae	Chaetoceros	Chaetoceros_curvisetus
78	Eukaryota	Stramenopiles	Bacillariophyta	Mediophyceae	Chaetocerotales	Chaetocerotaceae	Chaetoceros	Chaetoceros_curvisetus
509	Eukaryota	Stramenopiles	Bacillariophyta	Mediophyceae	Chaetocerotales	Chaetocerotaceae	Chaetoceros	Chaetoceros_curvisetus
567	Eukaryota	Stramenopiles	Bacillariophyta	Mediophyceae	Chaetocerotales	Chaetocerotaceae	Chaetoceros	Chaetoceros_curvisetus
443	Eukaryota	Stramenopiles	Bacillariophyta	Mediophyceae	Chaetocerotales	Chaetocerotaceae	Chaetoceros	Chaetoceros_lorenzianus
158	Eukaryota	Stramenopiles	Bacillariophyta	Mediophyceae	Chaetocerotales	Chaetocerotaceae	Chaetoceros	Chaetoceros_lorenzianus
11	Eukaryota	Stramenopiles	Bacillariophyta	Mediophyceae	Chaetocerotales	Chaetocerotaceae	Chaetoceros	Chaetoceros_neogracile
43	Eukaryota	Stramenopiles	Bacillariophyta	Mediophyceae	Chaetocerotales	Chaetocerotaceae	Chaetoceros	Chaetoceros_neogracile
87	Eukaryota	Stramenopiles	Bacillariophyta	Mediophyceae	Chaetocerotales	Chaetocerotaceae	Chaetoceros	Chaetoceros_neogracile
116	Eukaryota	Stramenopiles	Bacillariophyta	Mediophyceae	Chaetocerotales	Chaetocerotaceae	Chaetoceros	Chaetoceros_neogracile
306	Eukaryota	Stramenopiles	Bacillariophyta	Mediophyceae	Chaetocerotales	Chaetocerotaceae	Chaetoceros	Chaetoceros_neogracile
613	Eukaryota	Stramenopiles	Bacillariophyta	Mediophyceae	Chaetocerotales	Chaetocerotaceae	Chaetoceros	Chaetoceros_neogracile
52	Eukaryota	Stramenopiles	Bacillariophyta	Mediophyceae	Chaetocerotales	Chaetocerotaceae	Chaetoceros	Chaetoceros_radicans
315	Eukaryota	Stramenopiles	Bacillariophyta	Mediophyceae	Chaetocerotales	Chaetocerotaceae	Chaetoceros	Chaetoceros_radicans
345	Eukaryota	Stramenopiles	Bacillariophyta	Mediophyceae	Chaetocerotales	Chaetocerotaceae	Chaetoceros	Chaetoceros_radicans
378	Eukaryota	Stramenopiles	Bacillariophyta	Mediophyceae	Chaetocerotales	Chaetocerotaceae	Chaetoceros	Chaetoceros_radicans
453	Eukaryota	Stramenopiles	Bacillariophyta	Mediophyceae	Chaetocerotales	Chaetocerotaceae	Chaetoceros	Chaetoceros_radicans
436	Eukaryota	Stramenopiles	Bacillariophyta	Mediophyceae	Chaetocerotales	Chaetocerotaceae	Chaetoceros
25	Eukaryota	Stramenopiles	Bacillariophyta	Mediophyceae	Chaetocerotales	Chaetocerotaceae	Chaetoceros
29	Eukaryota	Stramenopiles	Bacillariophyta	Mediophyceae	Chaetocerotales	Chaetocerotaceae	Chaetoceros
37	Eukaryota	Stramenopiles	Bacillariophyta	Mediophyceae	Chaetocerotales	Chaetocerotaceae	Chaetoceros
39	Eukaryota	Stramenopiles	Bacillariophyta	Mediophyceae	Chaetocerotales	Chaetocerotaceae	Chaetoceros
41	Eukaryota	Stramenopiles	Bacillariophyta	Mediophyceae	Chaetocerotales	Chaetocerotaceae	Chaetoceros
60	Eukaryota	Stramenopiles	Bacillariophyta	Mediophyceae	Chaetocerotales	Chaetocerotaceae	Chaetoceros
94	Eukaryota	Stramenopiles	Bacillariophyta	Mediophyceae	Chaetocerotales	Chaetocerotaceae	Chaetoceros
100	Eukaryota	Stramenopiles	Bacillariophyta	Mediophyceae	Chaetocerotales	Chaetocerotaceae	Chaetoceros
154	Eukaryota	Stramenopiles	Bacillariophyta	Mediophyceae	Chaetocerotales	Chaetocerotaceae	Chaetoceros
186	Eukaryota	Stramenopiles	Bacillariophyta	Mediophyceae	Chaetocerotales	Chaetocerotaceae	Chaetoceros
193	Eukaryota	Stramenopiles	Bacillariophyta	Mediophyceae	Chaetocerotales	Chaetocerotaceae	Chaetoceros
236	Eukaryota	Stramenopiles	Bacillariophyta	Mediophyceae	Chaetocerotales	Chaetocerotaceae	Chaetoceros
246	Eukaryota	Stramenopiles	Bacillariophyta	Mediophyceae	Chaetocerotales	Chaetocerotaceae	Chaetoceros
257	Eukaryota	Stramenopiles	Bacillariophyta	Mediophyceae	Chaetocerotales	Chaetocerotaceae	Chaetoceros
285	Eukaryota	Stramenopiles	Bacillariophyta	Mediophyceae	Chaetocerotales	Chaetocerotaceae	Chaetoceros
287	Eukaryota	Stramenopiles	Bacillariophyta	Mediophyceae	Chaetocerotales	Chaetocerotaceae	Chaetoceros
296	Eukaryota	Stramenopiles	Bacillariophyta	Mediophyceae	Chaetocerotales	Chaetocerotaceae	Chaetoceros
321	Eukaryota	Stramenopiles	Bacillariophyta	Mediophyceae	Chaetocerotales	Chaetocerotaceae	Chaetoceros
377	Eukaryota	Stramenopiles	Bacillariophyta	Mediophyceae	Chaetocerotales	Chaetocerotaceae	Chaetoceros
405	Eukaryota	Stramenopiles	Bacillariophyta	Mediophyceae	Chaetocerotales	Chaetocerotaceae	Chaetoceros
448	Eukaryota	Stramenopiles	Bacillariophyta	Mediophyceae	Chaetocerotales	Chaetocerotaceae	Chaetoceros
487	Eukaryota	Stramenopiles	Bacillariophyta	Mediophyceae	Chaetocerotales	Chaetocerotaceae	Chaetoceros
541	Eukaryota	Stramenopiles	Bacillariophyta	Mediophyceae	Chaetocerotales	Chaetocerotaceae	Chaetoceros
557	Eukaryota	Stramenopiles	Bacillariophyta	Mediophyceae	Chaetocerotales	Chaetocerotaceae	Chaetoceros
572	Eukaryota	Stramenopiles	Bacillariophyta	Mediophyceae	Chaetocerotales	Chaetocerotaceae	Chaetoceros
20	Eukaryota	Stramenopiles	Bacillariophyta	Mediophyceae	Chaetocerotales	Chaetocerotaceae	Chaetoceros
51	Eukaryota	Stramenopiles	Bacillariophyta	Mediophyceae	Chaetocerotales	Chaetocerotaceae	Chaetoceros
62	Eukaryota	Stramenopiles	Bacillariophyta	Mediophyceae	Chaetocerotales	Chaetocerotaceae	Chaetoceros
126	Eukaryota	Stramenopiles	Bacillariophyta	Mediophyceae	Chaetocerotales	Chaetocerotaceae	Chaetoceros
170	Eukaryota	Stramenopiles	Bacillariophyta	Mediophyceae	Chaetocerotales	Chaetocerotaceae	Chaetoceros
189	Eukaryota	Stramenopiles	Bacillariophyta	Mediophyceae	Chaetocerotales	Chaetocerotaceae	Chaetoceros
302	Eukaryota	Stramenopiles	Bacillariophyta	Mediophyceae	Chaetocerotales	Chaetocerotaceae	Chaetoceros
349	Eukaryota	Stramenopiles	Bacillariophyta	Mediophyceae	Chaetocerotales	Chaetocerotaceae	Chaetoceros
360	Eukaryota	Stramenopiles	Bacillariophyta	Mediophyceae	Chaetocerotales	Chaetocerotaceae	Chaetoceros
392	Eukaryota	Stramenopiles	Bacillariophyta	Mediophyceae	Chaetocerotales	Chaetocerotaceae	Chaetoceros
411	Eukaryota	Stramenopiles	Bacillariophyta	Mediophyceae	Chaetocerotales	Chaetocerotaceae	Chaetoceros
449	Eukaryota	Stramenopiles	Bacillariophyta	Mediophyceae	Chaetocerotales	Chaetocerotaceae	Chaetoceros
522	Eukaryota	Stramenopiles	Bacillariophyta	Mediophyceae	Chaetocerotales	Chaetocerotaceae	Chaetoceros
3	Eukaryota	Stramenopiles	Bacillariophyta	Mediophyceae	Chaetocerotales	Chaetocerotaceae	Chaetoceros
124	Eukaryota	Stramenopiles	Bacillariophyta	Mediophyceae	Chaetocerotales	Chaetocerotaceae	Chaetoceros
165	Eukaryota	Stramenopiles	Bacillariophyta	Mediophyceae	Chaetocerotales	Chaetocerotaceae	Chaetoceros
228	Eukaryota	Stramenopiles	Bacillariophyta	Mediophyceae	Chaetocerotales	Chaetocerotaceae	Chaetoceros
408	Eukaryota	Stramenopiles	Bacillariophyta	Mediophyceae	Chaetocerotales	Chaetocerotaceae	Chaetoceros
16	Eukaryota	Stramenopiles	Bacillariophyta	Mediophyceae	Chaetocerotales	Chaetocerotaceae	Chaetoceros
64	Eukaryota	Stramenopiles	Bacillariophyta	Mediophyceae	Chaetocerotales	Chaetocerotaceae	Chaetoceros
90	Eukaryota	Stramenopiles	Bacillariophyta	Mediophyceae	Chaetocerotales	Chaetocerotaceae	Chaetoceros
110	Eukaryota	Stramenopiles	Bacillariophyta	Mediophyceae	Chaetocerotales	Chaetocerotaceae	Chaetoceros
111	Eukaryota	Stramenopiles	Bacillariophyta	Mediophyceae	Chaetocerotales	Chaetocerotaceae	Chaetoceros
115	Eukaryota	Stramenopiles	Bacillariophyta	Mediophyceae	Chaetocerotales	Chaetocerotaceae	Chaetoceros
129	Eukaryota	Stramenopiles	Bacillariophyta	Mediophyceae	Chaetocerotales	Chaetocerotaceae	Chaetoceros
134	Eukaryota	Stramenopiles	Bacillariophyta	Mediophyceae	Chaetocerotales	Chaetocerotaceae	Chaetoceros
172	Eukaryota	Stramenopiles	Bacillariophyta	Mediophyceae	Chaetocerotales	Chaetocerotaceae	Chaetoceros
178	Eukaryota	Stramenopiles	Bacillariophyta	Mediophyceae	Chaetocerotales	Chaetocerotaceae	Chaetoceros
183	Eukaryota	Stramenopiles	Bacillariophyta	Mediophyceae	Chaetocerotales	Chaetocerotaceae	Chaetoceros
209	Eukaryota	Stramenopiles	Bacillariophyta	Mediophyceae	Chaetocerotales	Chaetocerotaceae	Chaetoceros
212	Eukaryota	Stramenopiles	Bacillariophyta	Mediophyceae	Chaetocerotales	Chaetocerotaceae	Chaetoceros
214	Eukaryota	Stramenopiles	Bacillariophyta	Mediophyceae	Chaetocerotales	Chaetocerotaceae	Chaetoceros
270	Eukaryota	Stramenopiles	Bacillariophyta	Mediophyceae	Chaetocerotales	Chaetocerotaceae	Chaetoceros
277	Eukaryota	Stramenopiles	Bacillariophyta	Mediophyceae	Chaetocerotales	Chaetocerotaceae	Chaetoceros
350	Eukaryota	Stramenopiles	Bacillariophyta	Mediophyceae	Chaetocerotales	Chaetocerotaceae	Chaetoceros
370	Eukaryota	Stramenopiles	Bacillariophyta	Mediophyceae	Chaetocerotales	Chaetocerotaceae	Chaetoceros
450	Eukaryota	Stramenopiles	Bacillariophyta	Mediophyceae	Chaetocerotales	Chaetocerotaceae	Chaetoceros
478	Eukaryota	Stramenopiles	Bacillariophyta	Mediophyceae	Chaetocerotales	Chaetocerotaceae	Chaetoceros
542	Eukaryota	Stramenopiles	Bacillariophyta	Mediophyceae	Chaetocerotales	Chaetocerotaceae	Chaetoceros
556	Eukaryota	Stramenopiles	Bacillariophyta	Mediophyceae	Chaetocerotales	Chaetocerotaceae	Chaetoceros
568	Eukaryota	Stramenopiles	Bacillariophyta	Mediophyceae	Chaetocerotales	Chaetocerotaceae	Chaetoceros
633	Eukaryota	Stramenopiles	Bacillariophyta	Mediophyceae	Chaetocerotales	Chaetocerotaceae	Chaetoceros
21	Eukaryota	Stramenopiles	Bacillariophyta	Mediophyceae	Chaetocerotales	Chaetocerotaceae	Chaetoceros
65	Eukaryota	Stramenopiles	Bacillariophyta	Mediophyceae	Chaetocerotales	Chaetocerotaceae	Chaetoceros
185	Eukaryota	Stramenopiles	Bacillariophyta	Mediophyceae	Chaetocerotales	Chaetocerotaceae	Chaetoceros
327	Eukaryota	Stramenopiles	Bacillariophyta	Mediophyceae	Chaetocerotales	Chaetocerotaceae	Chaetoceros
328	Eukaryota	Stramenopiles	Bacillariophyta	Mediophyceae	Chaetocerotales	Chaetocerotaceae	Chaetoceros
339	Eukaryota	Stramenopiles	Bacillariophyta	Mediophyceae	Chaetocerotales	Chaetocerotaceae	Chaetoceros
369	Eukaryota	Stramenopiles	Bacillariophyta	Mediophyceae	Chaetocerotales	Chaetocerotaceae	Chaetoceros
402	Eukaryota	Stramenopiles	Bacillariophyta	Mediophyceae	Chaetocerotales	Chaetocerotaceae	Chaetoceros
421	Eukaryota	Stramenopiles	Bacillariophyta	Mediophyceae	Chaetocerotales	Chaetocerotaceae	Chaetoceros
461	Eukaryota	Stramenopiles	Bacillariophyta	Mediophyceae	Chaetocerotales	Chaetocerotaceae	Chaetoceros
524	Eukaryota	Stramenopiles	Bacillariophyta	Mediophyceae	Chaetocerotales	Chaetocerotaceae	Chaetoceros
547	Eukaryota	Stramenopiles	Bacillariophyta	Mediophyceae	Chaetocerotales	Chaetocerotaceae	Chaetoceros
569	Eukaryota	Stramenopiles	Bacillariophyta	Mediophyceae	Chaetocerotales	Chaetocerotaceae	Chaetoceros
539	Eukaryota	Stramenopiles	Bacillariophyta	Mediophyceae	Chaetocerotales	Chaetocerotaceae	Chaetoceros
56	Eukaryota	Stramenopiles	Bacillariophyta	Mediophyceae	Biddulphiales	Biddulphiaceae	Eucampia
309	Eukaryota	Stramenopiles	Bacillariophyta	Mediophyceae	Biddulphiales	Biddulphiaceae	Eucampia
551	Eukaryota	Stramenopiles	Bacillariophyta	Mediophyceae	Biddulphiales	Biddulphiaceae	Eucampia
143	Eukaryota	Stramenopiles	Bacillariophyta	Mediophyceae	Biddulphiales	Biddulphiaceae	Eucampia
81	Eukaryota	Stramenopiles	Bacillariophyta	Mediophyceae	Thalassiosirales	Thalassiosiraceae	Thalassiosira	Thalassiosira_nodulolineata
5	Eukaryota	Stramenopiles	Bacillariophyta	Mediophyceae	Thalassiosirales	Thalassiosiraceae	Detonula	Detonula_pumila
8	Eukaryota	Stramenopiles	Bacillariophyta	Mediophyceae	Thalassiosirales	Thalassiosiraceae	Detonula	Detonula_pumila
152	Eukaryota	Stramenopiles	Bacillariophyta	Mediophyceae	Thalassiosirales	Thalassiosiraceae	Detonula	Detonula_pumila
208	Eukaryota	Stramenopiles	Bacillariophyta	Mediophyceae	Thalassiosirales	Thalassiosiraceae	Detonula	Detonula_pumila
230	Eukaryota	Stramenopiles	Bacillariophyta	Mediophyceae	Thalassiosirales	Thalassiosiraceae	Detonula	Detonula_pumila
251	Eukaryota	Stramenopiles	Bacillariophyta	Mediophyceae	Thalassiosirales	Thalassiosiraceae	Detonula	Detonula_pumila
332	Eukaryota	Stramenopiles	Bacillariophyta	Mediophyceae	Thalassiosirales	Thalassiosiraceae	Detonula	Detonula_pumila
504	Eukaryota	Stramenopiles	Bacillariophyta	Mediophyceae	Thalassiosirales	Thalassiosiraceae	Detonula	Detonula_pumila
388	Eukaryota	Stramenopiles	Bacillariophyta	Mediophyceae	Thalassiosirales	Skeletonemataceae	Skeletonema	Skeletonema_menzelli
45	Eukaryota	Stramenopiles	Bacillariophyta	Mediophyceae	Thalassiosirales	Skeletonemataceae	Skeletonema	Skeletonema_pseudocostatum
151	Eukaryota	Stramenopiles	Bacillariophyta	Mediophyceae	Thalassiosirales	Skeletonemataceae	Skeletonema	Skeletonema_pseudocostatum
396	Eukaryota	Stramenopiles	Bacillariophyta	Mediophyceae	Thalassiosirales	Skeletonemataceae	Skeletonema	Skeletonema_pseudocostatum
531	Eukaryota	Stramenopiles	Bacillariophyta	Mediophyceae	Thalassiosirales	Skeletonemataceae	Skeletonema	Skeletonema_pseudocostatum
548	Eukaryota	Stramenopiles	Bacillariophyta	Mediophyceae	Thalassiosirales	Skeletonemataceae	Skeletonema	Skeletonema_pseudocostatum
57	Eukaryota	Stramenopiles	Bacillariophyta	Mediophyceae	Thalassiosirales	Skeletonemataceae	Skeletonema
256	Eukaryota	Stramenopiles	Bacillariophyta	Mediophyceae	Thalassiosirales	Skeletonemataceae	Skeletonema
499	Eukaryota	Stramenopiles	Bacillariophyta	Mediophyceae	Thalassiosirales	Skeletonemataceae	Skeletonema
74	Eukaryota	Stramenopiles	Bacillariophyta	Mediophyceae
88	Eukaryota	Stramenopiles	Bacillariophyta	Mediophyceae
488	Eukaryota	Stramenopiles	Bacillariophyta	Mediophyceae	Thalassiosirales	Stephanodiscaceae	Cyclotella	Cyclotella_distinguenda
176	Eukaryota	Stramenopiles	Bacillariophyta	Mediophyceae	Cymatosirales	Cymatosiraceae	Cymatosira	Cymatosira_belgica
560	Eukaryota	Stramenopiles	Bacillariophyta	Mediophyceae	Thalassiosirales	Thalassiosiraceae	Detonula	Detonula_confervacea
382	Eukaryota	Stramenopiles	Bacillariophyta	Mediophyceae	Anaulales	Anaulaceae	Eunotogramma	Eunotogramma_leave
2	Eukaryota	Stramenopiles	Bacillariophyta	Mediophyceae	Eupodiscales	Eupodiscaceae	Odontella
85	Eukaryota	Stramenopiles	Bacillariophyta	Mediophyceae	Eupodiscales	Eupodiscaceae	Odontella
159	Eukaryota	Stramenopiles	Bacillariophyta	Mediophyceae	Eupodiscales	Eupodiscaceae	Odontella
184	Eukaryota	Stramenopiles	Bacillariophyta	Mediophyceae	Eupodiscales	Eupodiscaceae	Odontella
486	Eukaryota	Stramenopiles	Bacillariophyta	Mediophyceae	Eupodiscales	Eupodiscaceae	Odontella
574	Eukaryota	Stramenopiles	Bacillariophyta	Mediophyceae	Eupodiscales	Eupodiscaceae	Odontella
325	Eukaryota	Stramenopiles	Bacillariophyta	Bacillariophyceae	Tabellariales	Tabellariaceae	Diatoma	Diatoma_moniliforme
444	Eukaryota	Stramenopiles	Bacillariophyta	Bacillariophyceae	Licmophorales	Licmophoraceae	Licmophora
420	Eukaryota	Stramenopiles	Bacillariophyta	Bacillariophyceae	Licmophorales	Ulnariaceae	Opephora
460	Eukaryota	Stramenopiles	Bacillariophyta	Bacillariophyceae	Thalassionematales	Thalassionemataceae	Thalassionema
596	Eukaryota	Stramenopiles	Bacillariophyta	Bacillariophyceae
561	Eukaryota	Stramenopiles	Bacillariophyta	Bacillariophyceae
390	Eukaryota	Stramenopiles	Bacillariophyta	Bacillariophyceae	Bacillariales	Bacillariaceae	Cylindrotheca	Cylindrotheca_closterium
191	Eukaryota	Stramenopiles	Bacillariophyta	Bacillariophyceae	Bacillariales	Bacillariaceae	Cylindrotheca
579	Eukaryota	Stramenopiles	Bacillariophyta	Bacillariophyceae	Bacillariales	Bacillariaceae	Cylindrotheca
616	Eukaryota	Stramenopiles	Bacillariophyta	Bacillariophyceae	Bacillariales	Bacillariaceae	Cylindrotheca
558	Eukaryota	Stramenopiles	Bacillariophyta	Bacillariophyceae	Bacillariales	Bacillariaceae	Nitzschia	Nitzschia_pusilla
243	Eukaryota	Stramenopiles	Bacillariophyta	Bacillariophyceae	Bacillariales	Bacillariaceae	Pseudo-nitzschia
258	Eukaryota	Stramenopiles	Bacillariophyta	Bacillariophyceae	Bacillariales	Bacillariaceae	Pseudo-nitzschia
33	Eukaryota	Stramenopiles	Bacillariophyta	Bacillariophyceae	Bacillariales	Bacillariaceae	Pseudo-nitzschia
42	Eukaryota	Stramenopiles	Bacillariophyta	Bacillariophyceae	Bacillariales	Bacillariaceae	Pseudo-nitzschia
123	Eukaryota	Stramenopiles	Bacillariophyta	Bacillariophyceae	Bacillariales	Bacillariaceae	Pseudo-nitzschia
267	Eukaryota	Stramenopiles	Bacillariophyta	Bacillariophyceae	Bacillariales	Bacillariaceae
431	Eukaryota	Stramenopiles	Bacillariophyta	Bacillariophyceae	Bacillariales	Bacillariaceae
425	Eukaryota	Stramenopiles	Bacillariophyta	Bacillariophyceae	Bacillariales	Bacillariaceae
54	Eukaryota	Stramenopiles	Bacillariophyta	Bacillariophyceae	Naviculales	Naviculaceae	Gyrosigma
636	Eukaryota	Stramenopiles	Bacillariophyta	Bacillariophyceae	Naviculales	Naviculaceae	Gyrosigma
195	Eukaryota	Stramenopiles	Bacillariophyta	Bacillariophyceae	Naviculales	Naviculaceae	Navicula
427	Eukaryota	Stramenopiles	Bacillariophyta	Bacillariophyceae	Naviculales	Naviculaceae	Navicula
573	Eukaryota	Stramenopiles	Bacillariophyta	Bacillariophyceae	Naviculales	Naviculaceae	Navicula
604	Eukaryota	Stramenopiles	Bacillariophyta	Bacillariophyceae	Naviculales	Naviculaceae	Navicula
426	Eukaryota	Stramenopiles	Bacillariophyta	Bacillariophyceae	Naviculales	Naviculaceae	Navicula
457	Eukaryota	Stramenopiles	Bacillariophyta	Bacillariophyceae	Naviculales	Sellaphoraceae	Sellaphora
651	Eukaryota	Stramenopiles	Bacillariophyta	Bacillariophyceae	Naviculales	Stauroneidaceae
546	Eukaryota	Stramenopiles	Bacillariophyta	Bacillariophyceae	Naviculales	Sellaphoraceae	Sellaphora	Sellaphora_pupula
533	Eukaryota	Stramenopiles	Bacillariophyta	Bacillariophyceae	Naviculales
58	Eukaryota	Stramenopiles	Bacillariophyta	Mediophyceae	Thalassiosirales	Thalassiosiraceae	Porosira
164	Eukaryota	Stramenopiles	Bacillariophyta	Mediophyceae	Thalassiosirales	Thalassiosiraceae	Porosira
14	Eukaryota	Stramenopiles	Bacillariophyta	Mediophyceae	Thalassiosirales	Thalassiosiraceae	Thalassiosira
31	Eukaryota	Stramenopiles	Bacillariophyta	Mediophyceae	Thalassiosirales	Thalassiosiraceae	Thalassiosira
108	Eukaryota	Stramenopiles	Bacillariophyta	Mediophyceae	Thalassiosirales	Thalassiosiraceae	Thalassiosira
122	Eukaryota	Stramenopiles	Bacillariophyta	Mediophyceae	Thalassiosirales	Thalassiosiraceae	Thalassiosira
201	Eukaryota	Stramenopiles	Bacillariophyta	Mediophyceae	Thalassiosirales	Thalassiosiraceae	Thalassiosira
323	Eukaryota	Stramenopiles	Bacillariophyta	Mediophyceae	Thalassiosirales	Thalassiosiraceae	Thalassiosira
358	Eukaryota	Stramenopiles	Bacillariophyta	Mediophyceae	Thalassiosirales	Thalassiosiraceae	Thalassiosira
7	Eukaryota	Stramenopiles	Bacillariophyta	Bacillariophyceae
105	Eukaryota	Stramenopiles	Bacillariophyta	Bacillariophyceae
125	Eukaryota	Stramenopiles	Bacillariophyta	Bacillariophyceae
194	Eukaryota	Stramenopiles	Bacillariophyta	Bacillariophyceae
213	Eukaryota	Stramenopiles	Bacillariophyta	Bacillariophyceae
235	Eukaryota	Stramenopiles	Bacillariophyta	Bacillariophyceae
260	Eukaryota	Stramenopiles	Bacillariophyta	Bacillariophyceae
297	Eukaryota	Stramenopiles	Bacillariophyta	Bacillariophyceae
320	Eukaryota	Stramenopiles	Bacillariophyta	Bacillariophyceae
344	Eukaryota	Stramenopiles	Bacillariophyta	Bacillariophyceae
412	Eukaryota	Stramenopiles	Bacillariophyta	Bacillariophyceae
518	Eukaryota	Stramenopiles	Bacillariophyta	Bacillariophyceae
200	Eukaryota	Stramenopiles	Bacillariophyta	Bacillariophyceae
589	Eukaryota	Stramenopiles	Bacillariophyta	Bacillariophyceae
515	Eukaryota	Stramenopiles	Bacillariophyta	Bacillariophyceae
343	Eukaryota	Stramenopiles	Bigyra	Bikosea	Bicosoecales	Siluaniaceae	Caecitellus
153	Eukaryota	Stramenopiles	Bigyra	Blastocystea	Blastocystales	Blastocystaceae	Blastocystis
623	Eukaryota	Stramenopiles	Ochrophyta	Chrysophyceae	Hydrurales	Hydruraceae	Hydrurus	Hydrurus_foetidus
336	Eukaryota	Stramenopiles	Ochrophyta	Chrysophyceae	Chromulinales	Chromulinaceae	Spumella
242	Eukaryota	Stramenopiles	Ochrophyta	Chrysophyceae
254	Eukaryota	Stramenopiles	Ochrophyta	Chrysophyceae
414	Eukaryota	Stramenopiles	Ochrophyta	Chrysophyceae
648	Eukaryota	Stramenopiles	Ochrophyta	Chrysophyceae
489	Eukaryota	Stramenopiles	Ochrophyta	Chrysophyceae
628	Eukaryota	Stramenopiles	Ochrophyta	Chrysophyceae
4	Eukaryota	Stramenopiles	Bacillariophyta	Coscinodiscophyceae	Corethrales	Corethraceae	Corethron
307	Eukaryota	Stramenopiles	Bacillariophyta	Coscinodiscophyceae	Corethrales	Corethraceae	Corethron
97	Eukaryota	Stramenopiles	Bacillariophyta	Coscinodiscophyceae	Corethrales	Corethraceae	Corethron
215	Eukaryota	Stramenopiles	Bacillariophyta	Coscinodiscophyceae	Corethrales	Corethraceae	Corethron
264	Eukaryota	Stramenopiles	Bacillariophyta	Coscinodiscophyceae	Corethrales	Corethraceae	Corethron
284	Eukaryota	Stramenopiles	Bacillariophyta	Coscinodiscophyceae	Corethrales	Corethraceae	Corethron
400	Eukaryota	Stramenopiles	Bacillariophyta	Coscinodiscophyceae	Corethrales	Corethraceae	Corethron
637	Eukaryota	Stramenopiles	Bacillariophyta	Coscinodiscophyceae	Corethrales	Corethraceae	Corethron
639	Eukaryota	Stramenopiles	Bacillariophyta	Coscinodiscophyceae	Corethrales	Corethraceae	Corethron
368	Eukaryota	Stramenopiles	Bacillariophyta	Coscinodiscophyceae	Corethrales	Corethraceae	Corethron
555	Eukaryota	Stramenopiles	Bacillariophyta	Coscinodiscophyceae	Corethrales	Corethraceae	Corethron
500	Eukaryota	Stramenopiles	Ochrophyta	Dictyochophyceae	Dictyochales	Dictyochaceae	Dictyocha	Dictyocha_globosa
225	Eukaryota	Stramenopiles	Ochrophyta	Dictyochophyceae	Dictyochales
535	Eukaryota	Stramenopiles	Ochrophyta	Dictyochophyceae
495	Eukaryota	Stramenopiles	Ochrophyta	Dictyochophyceae
348	Eukaryota	Stramenopiles	Bacillariophyta	Mediophyceae	Leptocylindrales	Leptocylindraceae	Leptocylindrus
380	Eukaryota	Stramenopiles	Bacillariophyta	Mediophyceae	Leptocylindrales	Leptocylindraceae	Leptocylindrus
75	Eukaryota	Stramenopiles	Bacillariophyta	Mediophyceae	Leptocylindrales	Leptocylindraceae	Leptocylindrus
432	Eukaryota	Stramenopiles
490	Eukaryota	Stramenopiles
612	Eukaryota	Stramenopiles
207	Eukaryota	Stramenopiles
265	Eukaryota	Stramenopiles
319	Eukaryota	Stramenopiles
410	Eukaryota	Stramenopiles
630	Eukaryota	Stramenopiles
141	Eukaryota	Stramenopiles
216	Eukaryota	Stramenopiles
221	Eukaryota	Stramenopiles
333	Eukaryota	Stramenopiles
334	Eukaryota	Stramenopiles
373	Eukaryota	Stramenopiles
418	Eukaryota	Stramenopiles
458	Eukaryota	Stramenopiles
471	Eukaryota	Stramenopiles
525	Eukaryota	Stramenopiles
538	Eukaryota	Stramenopiles
580	Eukaryota	Stramenopiles
620	Eukaryota	Stramenopiles
631	Eukaryota	Stramenopiles
635	Eukaryota	Stramenopiles
577	Eukaryota	Stramenopiles
553	Eukaryota	Stramenopiles
337	Eukaryota	Stramenopiles
317	Eukaryota	Stramenopiles
393	Eukaryota	Stramenopiles
409	Eukaryota	Stramenopiles
465	Eukaryota	Stramenopiles
476	Eukaryota	Stramenopiles
467	Eukaryota	Stramenopiles
231	Eukaryota	Stramenopiles	Oomycetes
638	Eukaryota	Stramenopiles	Oomycetes
139	Eukaryota	Stramenopiles	Oomycetes
347	Eukaryota	Stramenopiles	Oomycetes
532	Eukaryota	Stramenopiles	Oomycetes
338	Eukaryota	Stramenopiles	Oomycetes
253	Eukaryota	Stramenopiles	Ochrophyta	Chrysophyceae	Chromulinales	Paraphysomonadaceae	Paraphysomonas
109	Eukaryota	Stramenopiles	Ochrophyta	Pelagophyceae	Pelagomonadales	Pelagomonadaceae	Pelagococcus	Pelagococcus_subviridis
238	Eukaryota	Stramenopiles	Ochrophyta	Pelagophyceae	Pelagomonadales	Pelagomonadaceae
391	Eukaryota	Stramenopiles	Ochrophyta	Phaeophyceae
474	Eukaryota	Stramenopiles	Ochrophyta	Raphidophyceae	Chattonellales	Chattonellaceae	Chattonella
415	Eukaryota	Stramenopiles	Ochrophyta	Raphidophyceae	Chattonellales	Chattonellaceae	Chattonella
363	Eukaryota	Stramenopiles	Bacillariophyta	Coscinodiscophyceae	Rhizosoleniales	Rhizosoleniaceae	Rhizosolenia
406	Eukaryota	Stramenopiles	Bacillariophyta	Coscinodiscophyceae	Rhizosoleniales	Rhizosoleniaceae	Rhizosolenia
610	Eukaryota	Stramenopiles	Bacillariophyta	Coscinodiscophyceae	Rhizosoleniales	Rhizosoleniaceae	Rhizosolenia
229	Eukaryota	Stramenopiles	Bacillariophyta	Mediophyceae	Leptocylindrales	Leptocylindraceae	Tenuicylindrus
513	Eukaryota	Stramenopiles	Bacillariophyta	Mediophyceae	Leptocylindrales	Leptocylindraceae	Tenuicylindrus
