# Supplementary material for: Functional Genomics Differentiate Inherent and Environmentally Influenced Traits in Dinoflagellate and Diatom Communities
Source: Microorganisms. 2020 Apr 15;8(4):567. doi: 10.3390/microorganisms8040567 (PMC7232425; doi:10.3390/microorganisms8040567)
Supplement: Supplementary file 1 [file microorganisms-08-00567-s001.zip › PFAM_KO.txt]

PFAM	Kegg
PF00001	K00012
PF00001	K00012
PF00001	K00012
PF00001	K00012
PF00001	K00088
PF00001	K00162
PF00001	K00162
PF00001	K00162
PF00001	K00162
PF00001	K00162
PF00001	K00167
PF00001	K00505
PF00001	K00505
PF00001	K00505
PF00001	K00505
PF00001	K00736
PF00001	K00736
PF00001	K00811
PF00001	K00811
PF00001	K00811
PF00001	K00811
PF00001	K00811
PF00001	K00811
PF00001	K00811
PF00001	K00811
PF00001	K00811
PF00001	K00811
PF00001	K00967
PF00001	K00967
PF00001	K00968
PF00001	K00968
PF00001	K00993
PF00001	K00993
PF00001	K00993
PF00001	K01000
PF00001	K01081
PF00001	K01081
PF00001	K01369
PF00001	K01595
PF00001	K01595
PF00001	K01595
PF00001	K01595
PF00001	K01595
PF00001	K01597
PF00001	K01647
PF00001	K01647
PF00001	K01647
PF00001	K01647
PF00001	K01647
PF00001	K01711
PF00001	K01711
PF00001	K01714
PF00001	K01714
PF00001	K02067
PF00001	K02177
PF00001	K02209
PF00001	K02209
PF00001	K02209
PF00001	K02209
PF00001	K02335
PF00001	K02335
PF00001	K02335
PF00001	K02335
PF00001	K02335
PF00001	K02358
PF00001	K02492
PF00001	K02535
PF00001	K02894
PF00001	K02901
PF00001	K02908
PF00001	K02950
PF00001	K02961
PF00001	K02962
PF00001	K03120
PF00001	K03259
PF00001	K03259
PF00001	K03259
PF00001	K03316
PF00001	K03321
PF00001	K03353
PF00001	K03353
PF00001	K03353
PF00001	K03353
PF00001	K03353
PF00001	K03377
PF00001	K03626
PF00001	K03678
PF00001	K03687
PF00001	K03878
PF00001	K03941
PF00001	K04079
PF00001	K04079
PF00001	K04079
PF00001	K04630
PF00001	K04630
PF00001	K04630
PF00001	K04630
PF00001	K04630
PF00001	K05288
PF00001	K05310
PF00001	K05337
PF00001	K05742
PF00001	K05757
PF00001	K05907
PF00001	K06100
PF00001	K06167
PF00001	K06172
PF00001	K06664
PF00001	K06694
PF00001	K07025
PF00001	K07126
PF00001	K07955
PF00001	K08272
PF00001	K09481
PF00001	K09481
PF00001	K09485
PF00001	K09487
PF00001	K09487
PF00001	K09487
PF00001	K09489
PF00001	K09497
PF00001	K09540
PF00001	K09540
PF00001	K09567
PF00001	K09596
PF00001	K09597
PF00001	K09598
PF00001	K09680
PF00001	K09716
PF00001	K10348
PF00001	K10573
PF00001	K10574
PF00001	K10727
PF00001	K10730
PF00001	K10743
PF00001	K10761
PF00001	K10775
PF00001	K10775
PF00001	K10781
PF00001	K10781
PF00001	K10782
PF00001	K10798
PF00001	K10807
PF00001	K10807
PF00001	K10904
PF00001	K11087
PF00001	K11088
PF00001	K11095
PF00001	K11338
PF00001	K11343
PF00001	K11364
PF00001	K11801
PF00001	K11805
PF00001	K11821
PF00001	K11821
PF00001	K11821
PF00001	K12040
PF00001	K12041
PF00001	K12472
PF00001	K12586
PF00001	K12589
PF00001	K12836
PF00001	K13064
PF00001	K13064
PF00001	K13145
PF00001	K13175
PF00001	K13207
PF00001	K13535
PF00001	K13698
PF00001	K13699
PF00001	K13961
PF00001	K14026
PF00001	K14212
PF00001	K14323
PF00001	K14454
PF00001	K14454
PF00001	K14454
PF00001	K14454
PF00001	K14454
PF00001	K14454
PF00001	K14454
PF00001	K14454
PF00001	K14454
PF00001	K14454
PF00001	K14454
PF00001	K14454
PF00001	K14455
PF00001	K14455
PF00001	K14455
PF00001	K14455
PF00001	K14455
PF00001	K14455
PF00001	K14455
PF00001	K14455
PF00001	K14455
PF00001	K14455
PF00001	K14455
PF00001	K14455
PF00001	K14489
PF00001	K14495
PF00001	K14501
PF00001	K14503
PF00001	K14722
PF00001	K14723
PF00001	K14724
PF00001	K14725
PF00001	K14760
PF00001	K14778
PF00001	K14791
PF00001	K14822
PF00001	K14945
PF00001	K15077
PF00001	K15082
PF00001	K15273
PF00001	K15360
PF00001	K15731
PF00001	K15920
PF00001	K15920
PF00001	K17098
PF00001	K17402
PF00001	K17553
PF00001	K17616
PF00001	K18163
PF00001	K18182
PF00001	K18401
PF00001	K18551
PF00001	K18755
PF00001	K18823
PF00001	K19245
PF00001	K19365
PF00001	K19787
PF00001	K20045
PF00001	K20179
PF00001	K20223
PF00001	K20286
PF00001	K20301
PF00001	K20318
PF00001	K20361
PF00001	K20417
PF00001	K20728
PF00001	K20780
PF00001	K20860
PF00001	K21772
PF00001	K21799
PF00001	K21800
PF00001	K21842
PF00001	K21866
PF00001	K21893
PF00001	K21894
PF00001	K22321
PF00001	K22415
PF00001	K22455
PF00001	K22644
PF00001	K22772
PF00001	K22987
PF00001	K23033
PF00002	K02370
PF00002	K02503
PF00002	K06891
PF00002	K07019
PF00002	K08738
PF00002	K08738
PF00002	K08738
PF00002	K08738
PF00002	K11864
PF00002	K13696
PF00002	K18182
PF00002	K20289
PF00002	K22073
PF00002	K22987
PF00003	K00140
PF00003	K00140
PF00003	K00140
PF00003	K00140
PF00003	K00140
PF00003	K03943
PF00003	K13941
PF00004	K00281
PF00004	K00281
PF00004	K00477
PF00004	K00654
PF00004	K01338
PF00004	K01814
PF00004	K01814
PF00004	K02112
PF00004	K02112
PF00004	K02214
PF00004	K02214
PF00004	K02214
PF00004	K02326
PF00004	K02326
PF00004	K02326
PF00004	K02326
PF00004	K02335
PF00004	K02335
PF00004	K02335
PF00004	K02335
PF00004	K02335
PF00004	K02541
PF00004	K02541
PF00004	K02541
PF00004	K02541
PF00004	K02603
PF00004	K02603
PF00004	K02603
PF00004	K02606
PF00004	K02606
PF00004	K02606
PF00004	K02607
PF00004	K02607
PF00004	K02607
PF00004	K02730
PF00004	K02896
PF00004	K03061
PF00004	K03147
PF00004	K03245
PF00004	K03319
PF00004	K03405
PF00004	K03495
PF00004	K03500
PF00004	K03531
PF00004	K04373
PF00004	K04373
PF00004	K04373
PF00004	K04485
PF00004	K04499
PF00004	K05715
PF00004	K06158
PF00004	K06185
PF00004	K06662
PF00004	K06662
PF00004	K06676
PF00004	K07252
PF00004	K07376
PF00004	K07376
PF00004	K07376
PF00004	K08051
PF00004	K08775
PF00004	K08775
PF00004	K08956
PF00004	K10364
PF00004	K10738
PF00004	K10754
PF00004	K10754
PF00004	K10754
PF00004	K10775
PF00004	K10775
PF00004	K10863
PF00004	K10869
PF00004	K11122
PF00004	K11338
PF00004	K12349
PF00004	K12505
PF00004	K12602
PF00004	K12874
PF00004	K13024
PF00004	K13064
PF00004	K13064
PF00004	K13983
PF00004	K14005
PF00004	K14569
PF00004	K15084
PF00004	K15685
PF00004	K16890
PF00004	K17769
PF00004	K17804
PF00004	K18065
PF00004	K18078
PF00004	K18159
PF00004	K18422
PF00004	K18432
PF00004	K19022
PF00004	K20101
PF00004	K20728
PF00004	K21456
PF00004	K22133
PF00004	K22766
PF00005	K00281
PF00005	K00281
PF00005	K00851
PF00005	K00851
PF00005	K01013
PF00005	K01634
PF00005	K01783
PF00005	K01783
PF00005	K01783
PF00005	K01783
PF00005	K01783
PF00005	K01934
PF00005	K01938
PF00005	K01938
PF00005	K01938
PF00005	K02112
PF00005	K02112
PF00005	K02130
PF00005	K02326
PF00005	K02326
PF00005	K02326
PF00005	K02326
PF00005	K02335
PF00005	K02335
PF00005	K02335
PF00005	K02335
PF00005	K02335
PF00005	K02893
PF00005	K02919
PF00005	K02925
PF00005	K03110
PF00005	K03110
PF00005	K03190
PF00005	K03245
PF00005	K03319
PF00005	K03405
PF00005	K03424
PF00005	K03644
PF00005	K03650
PF00005	K03665
PF00005	K03875
PF00005	K03875
PF00005	K03875
PF00005	K03977
PF00005	K03979
PF00005	K04485
PF00005	K05655
PF00005	K05656
PF00005	K05662
PF00005	K05663
PF00005	K05677
PF00005	K05715
PF00005	K05953
PF00005	K06067
PF00005	K06067
PF00005	K06158
PF00005	K06185
PF00005	K06674
PF00005	K06675
PF00005	K06942
PF00005	K06944
PF00005	K07199
PF00005	K07199
PF00005	K07513
PF00005	K07513
PF00005	K07513
PF00005	K07513
PF00005	K07513
PF00005	K07887
PF00005	K07888
PF00005	K07889
PF00005	K07890
PF00005	K07891
PF00005	K07933
PF00005	K07936
PF00005	K08054
PF00005	K08057
PF00005	K08448
PF00005	K09013
PF00005	K09551
PF00005	K10098
PF00005	K10206
PF00005	K10206
PF00005	K10732
PF00005	K10757
PF00005	K10863
PF00005	K10866
PF00005	K10866
PF00005	K11096
PF00005	K11304
PF00005	K11305
PF00005	K11306
PF00005	K11307
PF00005	K11308
PF00005	K11378
PF00005	K11401
PF00005	K11404
PF00005	K11405
PF00005	K11483
PF00005	K12125
PF00005	K12189
PF00005	K12349
PF00005	K12501
PF00005	K12591
PF00005	K12737
PF00005	K12930
PF00005	K12951
PF00005	K13093
PF00005	K13269
PF00005	K13535
PF00005	K13698
PF00005	K13699
PF00005	K14399
PF00005	K15033
PF00005	K15787
PF00005	K16251
PF00005	K17098
PF00005	K17508
PF00005	K17911
PF00005	K18065
PF00005	K19788
PF00005	K21847
PF00005	K22533
PF00005	K22547
PF00005	K22698
PF00005	K22766
PF00005	K22804
PF00005	K22856
PF00006	K02111
PF00006	K02111
PF00006	K02112
PF00006	K02112
PF00006	K02132
PF00006	K02145
PF00006	K02147
PF00006	K05655
PF00006	K14290
PF00006	K14405
PF00006	K21847
PF00007	K00765
PF00007	K00765
PF00007	K02912
PF00007	K03958
PF00007	K14567
PF00007	K14824
PF00007	K17822
PF00008	K00851
PF00008	K00851
PF00008	K01070
PF00008	K01070
PF00008	K01783
PF00008	K01783
PF00008	K01783
PF00008	K01783
PF00008	K01783
PF00008	K01834
PF00008	K01834
PF00008	K01834
PF00008	K01834
PF00008	K01834
PF00008	K02563
PF00008	K02563
PF00008	K03859
PF00008	K05954
PF00008	K05956
PF00008	K07441
PF00008	K07441
PF00008	K08054
PF00008	K08057
PF00008	K09350
PF00008	K09551
PF00008	K10098
PF00008	K10257
PF00008	K10257
PF00008	K11713
PF00008	K12164
PF00008	K12606
PF00008	K13096
PF00008	K13865
PF00008	K13866
PF00008	K14317
PF00008	K14574
PF00008	K14845
PF00008	K15131
PF00008	K15507
PF00008	K17279
PF00008	K18046
PF00008	K19330
PF00008	K20362
PF00008	K21249
PF00008	K21707
PF00008	K22013
PF00008	K22870
PF00008	K23151
PF00009	K01227
PF00009	K01620
PF00009	K01620
PF00009	K01692
PF00009	K01692
PF00009	K01692
PF00009	K01692
PF00009	K01692
PF00009	K01692
PF00009	K01692
PF00009	K01692
PF00009	K01692
PF00009	K01692
PF00009	K01692
PF00009	K01783
PF00009	K01783
PF00009	K01783
PF00009	K01783
PF00009	K01783
PF00009	K02130
PF00009	K02326
PF00009	K02326
PF00009	K02326
PF00009	K02326
PF00009	K02358
PF00009	K02836
PF00009	K02876
PF00009	K02915
PF00009	K03243
PF00009	K03267
PF00009	K03531
PF00009	K03644
PF00009	K03650
PF00009	K03665
PF00009	K03977
PF00009	K04373
PF00009	K04373
PF00009	K04373
PF00009	K04645
PF00009	K05355
PF00009	K05542
PF00009	K05545
PF00009	K06207
PF00009	K07376
PF00009	K07376
PF00009	K07376
PF00009	K07887
PF00009	K07888
PF00009	K07889
PF00009	K07890
PF00009	K07891
PF00009	K07933
PF00009	K07955
PF00009	K08490
PF00009	K08827
PF00009	K10842
PF00009	K10842
PF00009	K10884
PF00009	K12272
PF00009	K12469
PF00009	K12476
PF00009	K12477
PF00009	K12483
PF00009	K12737
PF00009	K12852
PF00009	K12853
PF00009	K13024
PF00009	K13093
PF00009	K13111
PF00009	K14066
PF00009	K14399
PF00009	K14402
PF00009	K14416
PF00009	K14538
PF00009	K14539
PF00009	K14548
PF00009	K14564
PF00009	K14565
PF00009	K14569
PF00009	K15208
PF00009	K15445
PF00009	K15685
PF00009	K15889
PF00009	K16890
PF00009	K17654
PF00009	K17804
PF00009	K18743
PF00009	K20365
PF00009	K21594
PF00010	K00012
PF00010	K00012
PF00010	K00012
PF00010	K00012
PF00010	K00026
PF00010	K00026
PF00010	K00026
PF00010	K00026
PF00010	K00026
PF00010	K00026
PF00010	K00147
PF00010	K00147
PF00010	K00966
PF00010	K00966
PF00010	K01590
PF00010	K01803
PF00010	K01803
PF00010	K01803
PF00010	K01803
PF00010	K01803
PF00010	K01803
PF00010	K02731
PF00010	K02865
PF00010	K03252
PF00010	K05750
PF00010	K07252
PF00010	K08496
PF00010	K08597
PF00010	K09313
PF00010	K10808
PF00010	K10808
PF00010	K10808
PF00010	K11805
PF00010	K11858
PF00010	K12349
PF00010	K12450
PF00010	K12451
PF00010	K12451
PF00010	K12657
PF00010	K12657
PF00010	K13172
PF00010	K13413
PF00010	K14347
PF00010	K14439
PF00010	K14768
PF00010	K14813
PF00010	K15174
PF00010	K18462
PF00010	K18468
PF00010	K19033
PF00010	K20028
PF00010	K20283
PF00010	K22427
PF00010	K22940
PF00011	K01061
PF00011	K03945
PF00011	K05759
PF00011	K05759
PF00011	K14787
PF00011	K15365
PF00012	K01047
PF00012	K01047
PF00012	K01047
PF00012	K01047
PF00012	K01047
PF00012	K01047
PF00012	K02140
PF00012	K02903
PF00012	K02910
PF00012	K02983
PF00012	K04043
PF00012	K04799
PF00012	K04799
PF00012	K04799
PF00012	K05928
PF00012	K09485
PF00012	K09486
PF00012	K09489
PF00012	K12344
PF00012	K14570
PF00012	K16285
PF00013	K00960
PF00013	K00962
PF00013	K00962
PF00013	K01937
PF00013	K02575
PF00013	K03239
PF00013	K05236
PF00013	K07447
PF00013	K08743
PF00013	K10908
PF00013	K11131
PF00013	K11884
PF00013	K12606
PF00013	K12822
PF00013	K13095
PF00013	K13210
PF00013	K14309
PF00013	K14833
PF00013	K14944
PF00013	K14945
PF00013	K18666
PF00013	K18740
PF00014	K02726
PF00014	K06695
PF00014	K14573
PF00014	K17655
PF00014	K18213
PF00014	K18468
PF00015	K08489
PF00015	K12191
PF00015	K12192
PF00015	K16750
PF00016	K01601
PF00016	K01601
PF00016	K01601
PF00016	K03541
PF00017	K01817
PF00017	K01817
PF00017	K02365
PF00017	K02365
PF00017	K02365
PF00017	K02365
PF00017	K02437
PF00017	K02437
PF00017	K02943
PF00017	K03661
PF00017	K04534
PF00017	K04534
PF00017	K04534
PF00017	K04535
PF00017	K04630
PF00017	K04630
PF00017	K04630
PF00017	K04630
PF00017	K04630
PF00017	K04631
PF00017	K04634
PF00017	K04634
PF00017	K04634
PF00017	K04634
PF00017	K04634
PF00017	K04640
PF00017	K05864
PF00017	K10293
PF00017	K10803
PF00017	K11292
PF00017	K12621
PF00017	K12740
PF00017	K13140
PF00017	K13181
PF00017	K14288
PF00017	K14674
PF00017	K14674
PF00017	K14674
PF00017	K14674
PF00017	K14674
PF00017	K14674
PF00017	K14674
PF00017	K14798
PF00017	K18156
PF00017	K18400
PF00017	K19729
PF00017	K19860
PF00017	K21198
PF00017	K21435
PF00017	K21737
PF00017	K21797
PF00018	K00130
PF00018	K00620
PF00018	K00620
PF00018	K00620
PF00018	K00814
PF00018	K00814
PF00018	K00814
PF00018	K00814
PF00018	K00814
PF00018	K01513
PF00018	K01513
PF00018	K01513
PF00018	K01513
PF00018	K01513
PF00018	K01620
PF00018	K01620
PF00018	K02437
PF00018	K02437
PF00018	K02893
PF00018	K03032
PF00018	K03132
PF00018	K03232
PF00018	K03938
PF00018	K05275
PF00018	K06126
PF00018	K06962
PF00018	K08994
PF00018	K10290
PF00018	K10803
PF00018	K10859
PF00018	K11247
PF00018	K11548
PF00018	K12562
PF00018	K12856
PF00018	K12900
PF00018	K13076
PF00018	K13344
PF00018	K14007
PF00018	K14163
PF00018	K14272
PF00018	K14272
PF00018	K14272
PF00018	K14272
PF00018	K14272
PF00018	K14272
PF00018	K14272
PF00018	K14288
PF00018	K14514
PF00018	K15139
PF00018	K15186
PF00018	K15363
PF00018	K16251
PF00018	K17761
PF00018	K17761
PF00018	K18156
PF00018	K19033
PF00018	K21141
PF00018	K21435
PF00018	K21734
PF00018	K21737
PF00018	K21797
PF00018	K22066
PF00019	K01476
PF00019	K01476
PF00019	K04121
PF00019	K04445
PF00019	K04445
PF00019	K04445
PF00019	K04532
PF00019	K06287
PF00019	K08501
PF00019	K08503
PF00019	K11588
PF00019	K14036
PF00019	K14037
PF00019	K14038
PF00019	K14044
PF00019	K14046
PF00019	K14948
PF00019	K15793
PF00019	K15793
PF00019	K16082
PF00019	K17982
PF00019	K18116
PF00019	K20517
PF00019	K23171
PF00020	K02603
PF00020	K02603
PF00020	K02603
PF00020	K03531
PF00020	K11122
PF00020	K12666
PF00020	K12666
PF00020	K12666
PF00020	K13199
PF00020	K19525
PF00021	K00962
PF00021	K00962
PF00021	K02885
PF00021	K10527
PF00021	K10527
PF00021	K10527
PF00021	K11130
PF00021	K12825
PF00021	K22900
PF00022	K01181
PF00022	K01724
PF00022	K02936
PF00022	K02979
PF00022	K04532
PF00022	K08669
PF00022	K09596
PF00022	K09597
PF00022	K09598
PF00022	K10525
PF00022	K11340
PF00022	K11672
PF00022	K11673
PF00022	K14212
PF00022	K14325
PF00022	K15865
PF00022	K16615
PF00022	K16616
PF00022	K17260
PF00022	K18584
PF00022	K19951
PF00022	K20166
PF00022	K20195
PF00022	K20280
PF00023	K00102
PF00023	K00264
PF00023	K00264
PF00023	K00264
PF00023	K00275
PF00023	K00560
PF00023	K00827
PF00023	K00827
PF00023	K00899
PF00023	K00960
PF00023	K00972
PF00023	K00991
PF00023	K01070
PF00023	K01070
PF00023	K01228
PF00023	K01228
PF00023	K01602
PF00023	K01602
PF00023	K01602
PF00023	K01918
PF00023	K01918
PF00023	K01930
PF00023	K01937
PF00023	K02151
PF00023	K02154
PF00023	K02324
PF00023	K02324
PF00023	K02324
PF00023	K02324
PF00023	K02690
PF00023	K02728
PF00023	K02865
PF00023	K02871
PF00023	K02891
PF00023	K02911
PF00023	K02918
PF00023	K02930
PF00023	K02953
PF00023	K02964
PF00023	K02971
PF00023	K02991
PF00023	K02991
PF00023	K02991
PF00023	K03004
PF00023	K03004
PF00023	K03239
PF00023	K03243
PF00023	K03262
PF00023	K03511
PF00023	K03564
PF00023	K03781
PF00023	K03781
PF00023	K03781
PF00023	K03955
PF00023	K03966
PF00023	K04532
PF00023	K04574
PF00023	K06694
PF00023	K06867
PF00023	K06942
PF00023	K07213
PF00023	K07574
PF00023	K08963
PF00023	K09273
PF00023	K09834
PF00023	K10529
PF00023	K10659
PF00023	K10686
PF00023	K10779
PF00023	K10844
PF00023	K10844
PF00023	K10908
PF00023	K11111
PF00023	K11129
PF00023	K11323
PF00023	K11339
PF00023	K11518
PF00023	K11546
PF00023	K11650
PF00023	K11792
PF00023	K11797
PF00023	K11801
PF00023	K11844
PF00023	K11864
PF00023	K11978
PF00023	K12127
PF00023	K12128
PF00023	K12129
PF00023	K12130
PF00023	K12160
PF00023	K12175
PF00023	K12271
PF00023	K12462
PF00023	K12479
PF00023	K12616
PF00023	K12824
PF00023	K12841
PF00023	K12861
PF00023	K12881
PF00023	K12897
PF00023	K13051
PF00023	K13196
PF00023	K13347
PF00023	K13425
PF00023	K13426
PF00023	K13806
PF00023	K13865
PF00023	K13866
PF00023	K13998
PF00023	K13998
PF00023	K13998
PF00023	K14452
PF00023	K14525
PF00023	K14537
PF00023	K14560
PF00023	K14685
PF00023	K15292
PF00023	K15300
PF00023	K15301
PF00023	K15523
PF00023	K16166
PF00023	K16279
PF00023	K16474
PF00023	K16738
PF00023	K16795
PF00023	K17413
PF00023	K17428
PF00023	K17508
PF00023	K17566
PF00023	K17761
PF00023	K17761
PF00023	K18477
PF00023	K19044
PF00023	K19788
PF00023	K19801
PF00023	K20032
PF00023	K20547
PF00023	K20729
PF00023	K20777
PF00023	K20780
PF00023	K20815
PF00023	K21434
PF00023	K21435
PF00023	K21440
PF00023	K21442
PF00023	K21803
PF00023	K21804
PF00023	K21806
PF00023	K22807
PF00023	K22823
PF00023	K23040
PF00023	K23151
PF00024	K00831
PF00024	K00831
PF00024	K00831
PF00024	K00831
PF00024	K00831
PF00024	K01952
PF00024	K03861
PF00024	K04565
PF00024	K09548
PF00024	K15085
PF00024	K15744
PF00025	K00249
PF00025	K00249
PF00025	K00249
PF00025	K00249
PF00025	K00249
PF00025	K00249
PF00025	K00811
PF00025	K00811
PF00025	K00811
PF00025	K00811
PF00025	K00811
PF00025	K00811
PF00025	K00811
PF00025	K00811
PF00025	K00811
PF00025	K00811
PF00025	K01227
PF00025	K01620
PF00025	K01620
PF00025	K01692
PF00025	K01692
PF00025	K01692
PF00025	K01692
PF00025	K01692
PF00025	K01692
PF00025	K01692
PF00025	K01692
PF00025	K01692
PF00025	K01692
PF00025	K01692
PF00025	K01693
PF00025	K01693
PF00025	K01783
PF00025	K01783
PF00025	K01783
PF00025	K01783
PF00025	K01783
PF00025	K02326
PF00025	K02326
PF00025	K02326
PF00025	K02326
PF00025	K02542
PF00025	K02542
PF00025	K02542
PF00025	K02542
PF00025	K02727
PF00025	K02915
PF00025	K02943
PF00025	K03026
PF00025	K03026
PF00025	K03262
PF00025	K03644
PF00025	K03665
PF00025	K03979
PF00025	K04373
PF00025	K04373
PF00025	K04373
PF00025	K04508
PF00025	K04534
PF00025	K04534
PF00025	K04534
PF00025	K04535
PF00025	K04630
PF00025	K04630
PF00025	K04630
PF00025	K04630
PF00025	K04630
PF00025	K04631
PF00025	K04634
PF00025	K04634
PF00025	K04634
PF00025	K04634
PF00025	K04634
PF00025	K04640
PF00025	K04645
PF00025	K06207
PF00025	K06682
PF00025	K07759
PF00025	K07887
PF00025	K07888
PF00025	K07889
PF00025	K07890
PF00025	K07891
PF00025	K07933
PF00025	K07936
PF00025	K07952
PF00025	K07955
PF00025	K08490
PF00025	K08794
PF00025	K08827
PF00025	K10573
PF00025	K10574
PF00025	K10842
PF00025	K10842
PF00025	K10884
PF00025	K11137
PF00025	K11729
PF00025	K11730
PF00025	K12272
PF00025	K12737
PF00025	K12825
PF00025	K13024
PF00025	K13093
PF00025	K14402
PF00025	K14454
PF00025	K14454
PF00025	K14454
PF00025	K14454
PF00025	K14454
PF00025	K14454
PF00025	K14454
PF00025	K14454
PF00025	K14454
PF00025	K14454
PF00025	K14454
PF00025	K14454
PF00025	K14455
PF00025	K14455
PF00025	K14455
PF00025	K14455
PF00025	K14455
PF00025	K14455
PF00025	K14455
PF00025	K14455
PF00025	K14455
PF00025	K14455
PF00025	K14455
PF00025	K14455
PF00025	K14538
PF00025	K14548
PF00025	K15275
PF00025	K15685
PF00025	K15889
PF00025	K16890
PF00025	K17804
PF00025	K18065
PF00025	K18743
PF00025	K19729
PF00025	K19860
PF00025	K20365
PF00025	K23051
PF00026	K17800
PF00026	K19996
PF00027	K00599
PF00027	K00599
PF00027	K01068
PF00027	K01068
PF00027	K03061
PF00027	K03841
PF00027	K03841
PF00027	K03841
PF00027	K03841
PF00027	K03841
PF00027	K03841
PF00027	K12947
PF00027	K13811
PF00027	K13811
PF00027	K14945
PF00027	K17053
PF00027	K19477
PF00027	K20002
PF00027	K22450
PF00028	K00993
PF00028	K00993
PF00028	K00993
PF00028	K01412
PF00028	K01772
PF00028	K03252
PF00028	K03358
PF00028	K03358
PF00028	K03358
PF00028	K03358
PF00028	K03358
PF00028	K03868
PF00028	K03868
PF00028	K03868
PF00028	K03868
PF00028	K03868
PF00028	K03868
PF00028	K03868
PF00028	K03868
PF00028	K03868
PF00028	K03868
PF00028	K05399
PF00028	K07052
PF00028	K07579
PF00028	K08597
PF00028	K08761
PF00028	K11592
PF00028	K11841
PF00028	K12938
PF00028	K13263
PF00028	K13958
PF00028	K17362
PF00028	K17972
PF00028	K18462
PF00028	K18660
PF00028	K18666
PF00028	K18756
PF00028	K21370
PF00028	K21878
PF00028	K22845
PF00029	K02878
PF00029	K03321
PF00029	K06875
PF00029	K19022
PF00030	K02888
PF00030	K06688
PF00030	K17098
PF00031	K03447
PF00031	K10408
PF00031	K10597
PF00031	K10597
PF00031	K13783
PF00031	K13904
PF00031	K14292
PF00031	K22455
PF00032	K00412
PF00032	K00412
PF00032	K02637
PF00033	K00412
PF00033	K00412
PF00033	K02635
PF00034	K08738
PF00034	K08738
PF00034	K08738
PF00034	K08738
PF00034	K08906
PF00034	K14003
PF00034	K14016
PF00034	K19934
PF00035	K01710
PF00035	K01710
PF00035	K01710
PF00035	K02889
PF00035	K04075
PF00035	K04554
PF00035	K04554
PF00035	K07238
PF00035	K10578
PF00035	K10578
PF00035	K11592
PF00035	K12450
PF00035	K14550
PF00035	K14826
PF00035	K18998
PF00035	K20794
PF00035	K20798
PF00035	K21484
PF00036	K00166
PF00036	K00167
PF00036	K00288
PF00036	K00416
PF00036	K00640
PF00036	K00640
PF00036	K00640
PF00036	K00640
PF00036	K00681
PF00036	K00681
PF00036	K00681
PF00036	K00681
PF00036	K00753
PF00036	K00814
PF00036	K00814
PF00036	K00814
PF00036	K00814
PF00036	K00814
PF00036	K01057
PF00036	K01057
PF00036	K01074
PF00036	K01074
PF00036	K01137
PF00036	K01181
PF00036	K01214
PF00036	K01626
PF00036	K01626
PF00036	K01633
PF00036	K01956
PF00036	K02128
PF00036	K02320
PF00036	K02320
PF00036	K02357
PF00036	K02540
PF00036	K02540
PF00036	K02540
PF00036	K02540
PF00036	K02888
PF00036	K02889
PF00036	K02901
PF00036	K02992
PF00036	K03137
PF00036	K03754
PF00036	K04678
PF00036	K04678
PF00036	K05287
PF00036	K05302
PF00036	K05630
PF00036	K05632
PF00036	K05632
PF00036	K05633
PF00036	K05766
PF00036	K06442
PF00036	K06700
PF00036	K07765
PF00036	K07887
PF00036	K07888
PF00036	K07889
PF00036	K08583
PF00036	K08584
PF00036	K08585
PF00036	K08769
PF00036	K10393
PF00036	K10481
PF00036	K10587
PF00036	K10588
PF00036	K10589
PF00036	K10592
PF00036	K10615
PF00036	K10801
PF00036	K11583
PF00036	K11778
PF00036	K12166
PF00036	K12167
PF00036	K12168
PF00036	K12183
PF00036	K12232
PF00036	K12469
PF00036	K12472
PF00036	K12476
PF00036	K12477
PF00036	K12483
PF00036	K12811
PF00036	K12816
PF00036	K12835
PF00036	K12947
PF00036	K13155
PF00036	K13510
PF00036	K13510
PF00036	K13577
PF00036	K14015
PF00036	K14272
PF00036	K14272
PF00036	K14272
PF00036	K14272
PF00036	K14272
PF00036	K14272
PF00036	K14272
PF00036	K14856
PF00036	K15085
PF00036	K15103
PF00036	K15104
PF00036	K15106
PF00036	K15112
PF00036	K15117
PF00036	K15119
PF00036	K15306
PF00036	K16466
PF00036	K16900
PF00036	K17398
PF00036	K17491
PF00036	K17509
PF00036	K17800
PF00036	K18162
PF00036	K18466
PF00036	K18592
PF00036	K18621
PF00036	K19934
PF00036	K20045
PF00036	K20224
PF00036	K20393
PF00036	K20551
PF00036	K21848
PF00036	K22370
PF00036	K22827
PF00036	K23115
PF00037	K02691
PF00037	K03941
PF00037	K05337
PF00037	K05580
PF00037	K13154
PF00037	K14806
PF00038	K00645
PF00038	K00645
PF00038	K00855
PF00038	K00855
PF00038	K00995
PF00038	K01190
PF00038	K01190
PF00038	K01190
PF00038	K01858
PF00038	K01858
PF00038	K02154
PF00038	K03014
PF00038	K03014
PF00038	K03070
PF00038	K03070
PF00038	K03691
PF00038	K04505
PF00038	K04505
PF00038	K04522
PF00038	K04565
PF00038	K07759
PF00038	K10643
PF00038	K11090
PF00038	K17292
PF00038	K17815
PF00038	K18577
PF00038	K18726
PF00038	K18733
PF00038	K20283
PF00038	K20804
PF00040	K07735
PF00040	K12492
PF00041	K00164
PF00041	K00164
PF00041	K00164
PF00041	K00164
PF00041	K00318
PF00041	K00637
PF00041	K01586
PF00041	K01586
PF00041	K01696
PF00041	K01696
PF00041	K01696
PF00041	K02113
PF00041	K02113
PF00041	K02890
PF00041	K02924
PF00041	K02929
PF00041	K03053
PF00041	K05925
PF00041	K06110
PF00041	K06669
PF00041	K06669
PF00041	K06669
PF00041	K06669
PF00041	K08272
PF00041	K08448
PF00041	K08740
PF00041	K10643
PF00041	K10732
PF00041	K11155
PF00041	K11155
PF00041	K11843
PF00041	K12189
PF00041	K12260
PF00041	K12620
PF00041	K12837
PF00041	K12898
PF00041	K13291
PF00041	K14079
PF00041	K15363
PF00041	K16609
PF00041	K18060
PF00041	K18167
PF00041	K18709
PF00041	K19033
PF00041	K20724
PF00041	K20794
PF00042	K01061
PF00042	K03030
PF00042	K04523
PF00042	K08266
PF00042	K08266
PF00042	K09613
PF00042	K14771
PF00042	K21893
PF00042	K21894
PF00043	K00499
PF00043	K01760
PF00043	K01760
PF00043	K01760
PF00043	K01885
PF00043	K03032
PF00043	K03163
PF00043	K03232
PF00043	K03233
PF00043	K05309
PF00043	K06176
PF00043	K06709
PF00043	K06980
PF00043	K06997
PF00043	K07393
PF00043	K12666
PF00043	K12666
PF00043	K12666
PF00043	K12833
PF00043	K13484
PF00043	K14163
PF00043	K14553
PF00043	K19934
PF00043	K22077
PF00044	K02492
PF00044	K05298
PF00044	K05298
PF00044	K06119
PF00044	K15227
PF00044	K15227
PF00045	K02989
PF00045	K07023
PF00045	K18914
PF00046	K00297
PF00046	K00297
PF00046	K00297
PF00046	K00454
PF00046	K00454
PF00046	K00863
PF00046	K00863
PF00046	K00863
PF00046	K00888
PF00046	K00888
PF00046	K00921
PF00046	K00921
PF00046	K00921
PF00046	K01006
PF00046	K01006
PF00046	K01006
PF00046	K01006
PF00046	K01557
PF00046	K01726
PF00046	K01726
PF00046	K02138
PF00046	K02437
PF00046	K02437
PF00046	K02868
PF00046	K02933
PF00046	K02942
PF00046	K02981
PF00046	K02991
PF00046	K02991
PF00046	K02991
PF00046	K03521
PF00046	K03538
PF00046	K04714
PF00046	K05853
PF00046	K06085
PF00046	K07887
PF00046	K07888
PF00046	K07889
PF00046	K08243
PF00046	K08501
PF00046	K08503
PF00046	K09312
PF00046	K09350
PF00046	K09498
PF00046	K09833
PF00046	K10393
PF00046	K10597
PF00046	K10597
PF00046	K10728
PF00046	K10841
PF00046	K10846
PF00046	K11578
PF00046	K11657
PF00046	K11723
PF00046	K12115
PF00046	K12116
PF00046	K12117
PF00046	K12272
PF00046	K12614
PF00046	K12625
PF00046	K12845
PF00046	K13091
PF00046	K13101
PF00046	K14379
PF00046	K14552
PF00046	K14696
PF00046	K15304
PF00046	K15718
PF00046	K15731
PF00046	K18400
PF00046	K19477
PF00046	K19642
PF00046	K20299
PF00046	K21484
PF00046	K21587
PF00046	K22697
PF00046	K22943
PF00047	K00164
PF00047	K00164
PF00047	K00164
PF00047	K00164
PF00047	K00207
PF00047	K00207
PF00047	K00318
PF00047	K00602
PF00047	K00602
PF00047	K00660
PF00047	K00660
PF00047	K00794
PF00047	K01056
PF00047	K01206
PF00047	K01687
PF00047	K01687
PF00047	K01687
PF00047	K01687
PF00047	K01696
PF00047	K01696
PF00047	K01696
PF00047	K01761
PF00047	K01761
PF00047	K01817
PF00047	K01817
PF00047	K02154
PF00047	K02178
PF00047	K02178
PF00047	K02178
PF00047	K02178
PF00047	K02575
PF00047	K02608
PF00047	K02608
PF00047	K02608
PF00047	K02838
PF00047	K02875
PF00047	K02913
PF00047	K02929
PF00047	K03033
PF00047	K03360
PF00047	K03360
PF00047	K03404
PF00047	K03846
PF00047	K03846
PF00047	K03959
PF00047	K04560
PF00047	K05143
PF00047	K05752
PF00047	K05766
PF00047	K05925
PF00047	K06637
PF00047	K06680
PF00047	K06691
PF00047	K07199
PF00047	K07199
PF00047	K07200
PF00047	K07200
PF00047	K08073
PF00047	K08075
PF00047	K08272
PF00047	K08740
PF00047	K09578
PF00047	K09831
PF00047	K09832
PF00047	K09903
PF00047	K11292
PF00047	K11341
PF00047	K11843
PF00047	K12472
PF00047	K12620
PF00047	K12644
PF00047	K12898
PF00047	K13056
PF00047	K13120
PF00047	K13174
PF00047	K13232
PF00047	K13233
PF00047	K13234
PF00047	K13291
PF00047	K13904
PF00047	K14003
PF00047	K14004
PF00047	K14079
PF00047	K14299
PF00047	K14376
PF00047	K14767
PF00047	K15308
PF00047	K15507
PF00047	K16250
PF00047	K16251
PF00047	K16315
PF00047	K16609
PF00047	K17212
PF00047	K17723
PF00047	K17723
PF00047	K17723
PF00047	K18060
PF00047	K18167
PF00047	K18185
PF00047	K19998
PF00047	K20045
PF00047	K20239
PF00047	K20283
PF00047	K20551
PF00047	K20724
PF00047	K20892
PF00047	K21384
PF00047	K22074
PF00047	K22389
PF00047	K22520
PF00047	K22614
PF00047	K22849
PF00047	K22988
PF00048	K02943
PF00048	K08054
PF00048	K08057
PF00048	K09535
PF00048	K09539
PF00048	K09551
PF00048	K10098
PF00048	K11322
PF00048	K17362
PF00048	K17499
PF00048	K19513
PF00048	K22069
PF00050	K00793
PF00050	K03355
PF00050	K03355
PF00050	K03355
PF00050	K03355
PF00050	K03355
PF00050	K04373
PF00050	K04373
PF00050	K04373
PF00050	K06067
PF00050	K06067
PF00050	K13024
PF00050	K16890
PF00050	K17255
PF00050	K19703
PF00050	K19706
PF00050	K20239
PF00051	K00831
PF00051	K00831
PF00051	K00831
PF00051	K00831
PF00051	K00831
PF00051	K10841
PF00051	K14324
PF00051	K14787
PF00051	K17781
PF00052	K07200
PF00052	K07200
PF00052	K10761
PF00052	K15507
PF00053	K02563
PF00053	K02563
PF00053	K02836
PF00053	K07200
PF00053	K07200
PF00053	K08054
PF00053	K08057
PF00053	K09551
PF00053	K10098
PF00053	K10257
PF00053	K10257
PF00053	K10761
PF00053	K12164
PF00053	K12373
PF00053	K12373
PF00053	K12373
PF00053	K12373
PF00053	K12373
PF00053	K14845
PF00053	K15131
PF00053	K15507
PF00053	K21707
PF00054	K01834
PF00054	K01834
PF00054	K01834
PF00054	K01834
PF00054	K01834
PF00054	K02503
PF00054	K13091
PF00054	K15507
PF00054	K17279
PF00054	K17680
PF00054	K19330
PF00054	K20362
PF00054	K22870
PF00055	K07200
PF00055	K07200
PF00056	K00016
PF00056	K00016
PF00056	K00016
PF00056	K00016
PF00056	K00025
PF00056	K00025
PF00056	K00025
PF00056	K00025
PF00056	K00025
PF00056	K00025
PF00056	K00026
PF00056	K00026
PF00056	K00026
PF00056	K00026
PF00056	K00026
PF00056	K00026
PF00056	K00051
PF00056	K00051
PF00056	K00051
PF00056	K06125
PF00056	K06126
PF00056	K14664
PF00056	K21604
PF00057	K00600
PF00057	K00600
PF00057	K00600
PF00057	K00600
PF00057	K00600
PF00057	K00600
PF00057	K00600
PF00057	K01301
PF00057	K02888
PF00057	K08051
PF00057	K08507
PF00057	K13347
PF00057	K15216
PF00057	K15507
PF00057	K16283
PF00057	K17969
PF00057	K21249
PF00058	K00287
PF00058	K00287
PF00058	K08051
PF00058	K15216
PF00058	K17278
PF00058	K21249
PF00059	K01657
PF00059	K01657
PF00059	K01674
PF00059	K02888
PF00059	K02932
PF00059	K02949
PF00059	K03714
PF00059	K04445
PF00059	K04445
PF00059	K04445
PF00059	K05293
PF00059	K08880
PF00059	K11147
PF00059	K11164
PF00059	K11778
PF00059	K12492
PF00059	K13175
PF00059	K13427
PF00059	K13427
PF00059	K13528
PF00059	K14137
PF00059	K14574
PF00059	K14696
PF00059	K17356
PF00059	K17804
PF00059	K18046
PF00059	K18121
PF00059	K18121
PF00059	K22013
PF00060	K00793
PF00060	K00830
PF00060	K00830
PF00060	K00830
PF00060	K00830
PF00060	K00830
PF00060	K03447
PF00060	K08794
PF00060	K13783
PF00061	K00763
PF00061	K02575
PF00061	K03098
PF00061	K04554
PF00061	K04554
PF00061	K09596
PF00061	K09597
PF00061	K09598
PF00061	K09839
PF00061	K12669
PF00061	K12669
PF00061	K12669
PF00061	K13091
PF00061	K14212
PF00061	K17655
PF00061	K17662
PF00061	K18213
PF00061	K18468
PF00061	K19371
PF00061	K19478
PF00062	K13175
PF00062	K20100
PF00062	K22030
PF00063	K00016
PF00063	K00016
[truncated: 56,738 more rows]
